# Supplementary material for: Cocrystals of a coumarin derivative: an efficient approach towards anti-leishmanial cocrystals against MIL-resistant Leishmania tropica
Source: IUCrJ. 2024 Mar 1;11(Pt 2):224–36. doi: 10.1107/S2052252524001416 (PMC10916291; doi:10.1107/S2052252524001416)
Supplement: Supplementary file 1 [file m-11-00224-sup1.cif]

 data_cocrystal_2
 
_audit_creation_method            'SHELXL-2018/3'
_shelx_SHELXL_version_number      '2018/3'
_chemical_name_systematic         ?
_chemical_name_common             ?
_chemical_melting_point           ?
_chemical_formula_moiety          ?
_chemical_formula_sum
 'C15 H11 Br N2 O4' 
_chemical_formula_weight          363.17

loop_
 _atom_type_symbol
 _atom_type_description
 _atom_type_scat_dispersion_real
 _atom_type_scat_dispersion_imag
 _atom_type_scat_source
 'C'  'C'   0.0181   0.0091
 'International Tables Vol C Tables 4.2.6.8 and 6.1.1.4'
 'H'  'H'   0.0000   0.0000
 'International Tables Vol C Tables 4.2.6.8 and 6.1.1.4'
 'N'  'N'   0.0311   0.0180
 'International Tables Vol C Tables 4.2.6.8 and 6.1.1.4'
 'O'  'O'   0.0492   0.0322
 'International Tables Vol C Tables 4.2.6.8 and 6.1.1.4'
 'Br'  'Br'  -0.6763   1.2805
 'International Tables Vol C Tables 4.2.6.8 and 6.1.1.4'
 
_space_group_crystal_system       triclinic
_space_group_IT_number            2
_space_group_name_H-M_alt         'P -1'
_space_group_name_Hall            '-P 1'
 
_shelx_space_group_comment
;
The symmetry employed for this shelxl refinement is uniquely defined
by the following loop, which should always be used as a source of
symmetry information in preference to the above space-group names.
They are only intended as comments.
;
 
loop_
 _space_group_symop_operation_xyz
 'x, y, z'
 '-x, -y, -z'
 
_cell_length_a                    5.1722(4)
_cell_length_b                    11.4102(9)
_cell_length_c                    12.6516(11)
_cell_angle_alpha                 76.401(4)
_cell_angle_beta                  85.975(4)
_cell_angle_gamma                 80.371(4)
_cell_volume                      715.12(10)
_cell_formula_units_Z             2
_cell_measurement_temperature     293(2)
_cell_measurement_reflns_used     9895
_cell_measurement_theta_min       3.60
_cell_measurement_theta_max       68.23
 
_exptl_crystal_description        'PLATE'
_exptl_crystal_colour             'colourless'
_exptl_crystal_density_meas       ?
_exptl_crystal_density_method     ?
_exptl_crystal_density_diffrn     1.687          
_exptl_crystal_F_000              364
_exptl_transmission_factor_min    ?
_exptl_transmission_factor_max    ?
_exptl_crystal_size_max           0.22
_exptl_crystal_size_mid           0.12
_exptl_crystal_size_min           0.09
_exptl_absorpt_coefficient_mu     4.116
_shelx_estimated_absorpt_T_min    0.4650
_shelx_estimated_absorpt_T_max    0.7080
_exptl_absorpt_correction_type    'multi-scan'
_exptl_absorpt_correction_T_min   0.4650
_exptl_absorpt_correction_T_max   0.7080
_exptl_absorpt_process_details    'Blessing 1995'
_exptl_absorpt_special_details    ?
_diffrn_ambient_temperature       293(2)
_diffrn_radiation_wavelength      1.54178
_diffrn_radiation_type            CuK\a
_diffrn_source                    ?
_diffrn_measurement_device_type   'Bruker APEX-II CCD'
_diffrn_measurement_method        '\f and \w scans'
_diffrn_detector_area_resol_mean  ?
_diffrn_reflns_number             19435
_diffrn_reflns_av_unetI/netI      0.0291
_diffrn_reflns_av_R_equivalents   0.0543
_diffrn_reflns_limit_h_min        -6
_diffrn_reflns_limit_h_max        6
_diffrn_reflns_limit_k_min        -13
_diffrn_reflns_limit_k_max        13
_diffrn_reflns_limit_l_min        -15
_diffrn_reflns_limit_l_max        15
_diffrn_reflns_theta_min          3.596
_diffrn_reflns_theta_max          68.233
_diffrn_reflns_theta_full         67.679
_diffrn_measured_fraction_theta_max   0.997
_diffrn_measured_fraction_theta_full  0.997
_diffrn_reflns_Laue_measured_fraction_max    0.997
_diffrn_reflns_Laue_measured_fraction_full   0.997
_diffrn_reflns_point_group_measured_fraction_max   0.997
_diffrn_reflns_point_group_measured_fraction_full  0.997
_reflns_number_total              2599
_reflns_number_gt                 2275
_reflns_threshold_expression      'I > 2\s(I)'
_reflns_Friedel_coverage          0.000
_reflns_Friedel_fraction_max      .
_reflns_Friedel_fraction_full     .
 
_reflns_special_details
;
 Reflections were merged by SHELXL according to the crystal
 class for the calculation of statistics and refinement.
 
 _reflns_Friedel_fraction is defined as the number of unique
 Friedel pairs measured divided by the number that would be
 possible theoretically, ignoring centric projections and
 systematic absences.
;
 
_computing_data_collection        'Bruker APEX2'
_computing_cell_refinement        'Bruker SAINT'
_computing_data_reduction         'Bruker SAINT'
_computing_structure_solution     'SHELXT 2014/5 (Sheldrick, 2014)'
_computing_structure_refinement 'SHELXL-2018/3 (Sheldrick, 2018)'
_computing_molecular_graphics     'Bruker SHELXTL'
_computing_publication_material   'Bruker SHELXTL'
_refine_special_details           ?
_refine_ls_structure_factor_coef  Fsqd
_refine_ls_matrix_type            full
_refine_ls_weighting_scheme       calc
_refine_ls_weighting_details
'w=1/[\s^2^(Fo^2^)+(0.0359P)^2^+0.9134P] where P=(Fo^2^+2Fc^2^)/3'
_atom_sites_solution_primary      ?
_atom_sites_solution_secondary    ?
_atom_sites_solution_hydrogens    geom
_refine_ls_hydrogen_treatment     constr
_refine_ls_extinction_method      'SHELXL-2018/3 (Sheldrick 2018)'
_refine_ls_extinction_coef        0.0043(6)
_refine_ls_extinction_expression
 'Fc^*^=kFc[1+0.001xFc^2^\l^3^/sin(2\q)]^-1/4^'
_refine_ls_number_reflns          2599
_refine_ls_number_parameters      201
_refine_ls_number_restraints      0
_refine_ls_R_factor_all           0.0450
_refine_ls_R_factor_gt            0.0372
_refine_ls_wR_factor_ref          0.0976
_refine_ls_wR_factor_gt           0.0916
_refine_ls_goodness_of_fit_ref    1.086
_refine_ls_restrained_S_all       1.086
_refine_ls_shift/su_max           0.001
_refine_ls_shift/su_mean          0.000
 
loop_
 _atom_site_label
 _atom_site_type_symbol
 _atom_site_fract_x
 _atom_site_fract_y
 _atom_site_fract_z
 _atom_site_U_iso_or_equiv
 _atom_site_adp_type
 _atom_site_occupancy
 _atom_site_site_symmetry_order  
 _atom_site_calc_flag
 _atom_site_refinement_flags_posn
 _atom_site_refinement_flags_adp
 _atom_site_refinement_flags_occupancy
 _atom_site_disorder_assembly
 _atom_site_disorder_group
Br1 Br 0.50236(8) 0.88784(3) 0.74453(3) 0.05733(19) Uani 1 1 d . . . . .
O1 O -0.3364(5) 0.6171(2) 0.39222(19) 0.0503(6) Uani 1 1 d . . . . .
O4 O -0.5433(5) 0.6826(2) 0.0614(2) 0.0585(7) Uani 1 1 d . . . . .
H4 H -0.658557 0.695323 0.016931 0.088 Uiso 1 1 calc R U . . .
O3 O -0.6953(5) 0.8731(2) 0.0747(2) 0.0564(7) Uani 1 1 d . . . . .
N1 N 1.1206(5) 0.6816(2) 0.9207(2) 0.0417(6) Uani 1 1 d . . . . .
N2 N 0.9196(6) 0.8773(2) 0.9179(2) 0.0475(7) Uani 1 1 d . . . . .
H2A H 1.033809 0.881891 0.962473 0.057 Uiso 1 1 calc R U . . .
H2B H 0.799907 0.938739 0.895826 0.057 Uiso 1 1 calc R U . . .
C11 C 0.9282(6) 0.7753(3) 0.8833(2) 0.0372(7) Uani 1 1 d . . . . .
O2 O -0.6256(6) 0.5712(2) 0.2953(2) 0.0645(7) Uani 1 1 d . . . . .
C12 C 0.7569(6) 0.7564(3) 0.8094(3) 0.0408(7) Uani 1 1 d . . . . .
C15 C 1.1437(7) 0.5725(3) 0.8918(3) 0.0460(8) Uani 1 1 d . . . . .
H15 H 1.280855 0.511056 0.918446 0.055 Uiso 1 1 calc R U . . .
C1 C -0.5687(6) 0.7704(3) 0.1083(3) 0.0424(7) Uani 1 1 d . . . . .
C3 C -0.2629(6) 0.8189(3) 0.2301(3) 0.0417(7) Uani 1 1 d . . . . .
H3 H -0.233329 0.885653 0.174922 0.050 Uiso 1 1 calc R U . . .
C13 C 0.7742(7) 0.6460(3) 0.7824(3) 0.0452(7) Uani 1 1 d . . . . .
H13 H 0.654767 0.634204 0.735748 0.054 Uiso 1 1 calc R U . . .
C2 C -0.4273(6) 0.7463(3) 0.2131(3) 0.0389(7) Uani 1 1 d . . . . .
C4 C -0.1319(6) 0.7968(3) 0.3303(3) 0.0417(7) Uani 1 1 d . . . . .
C10 C -0.4739(7) 0.6399(3) 0.2987(3) 0.0471(8) Uani 1 1 d . . . . .
C5 C 0.0350(7) 0.8708(3) 0.3545(3) 0.0537(9) Uani 1 1 d . . . . .
H5 H 0.066440 0.940327 0.303022 0.064 Uiso 1 1 calc R U . . .
C9 C -0.1738(6) 0.6941(3) 0.4098(3) 0.0436(7) Uani 1 1 d . . . . .
C8 C -0.0555(8) 0.6637(4) 0.5091(3) 0.0585(9) Uani 1 1 d . . . . .
H8 H -0.086190 0.594330 0.560848 0.070 Uiso 1 1 calc R U . . .
C14 C 0.9717(7) 0.5515(3) 0.8253(3) 0.0489(8) Uani 1 1 d . . . . .
H14 H 0.985206 0.475557 0.808608 0.059 Uiso 1 1 calc R U . . .
C7 C 0.1094(9) 0.7384(4) 0.5300(3) 0.0667(11) Uani 1 1 d . . . . .
H7 H 0.191851 0.718946 0.596312 0.080 Uiso 1 1 calc R U . . .
C6 C 0.1531(8) 0.8424(4) 0.4529(3) 0.0644(10) Uani 1 1 d . . . . .
H6 H 0.262594 0.892870 0.468027 0.077 Uiso 1 1 calc R U . . .
 
loop_
 _atom_site_aniso_label
 _atom_site_aniso_U_11
 _atom_site_aniso_U_22
 _atom_site_aniso_U_33
 _atom_site_aniso_U_23
 _atom_site_aniso_U_13
 _atom_site_aniso_U_12
Br1 0.0485(3) 0.0431(2) 0.0768(3) -0.00888(17) -0.01476(18) 0.00142(15)
O1 0.0637(16) 0.0372(12) 0.0501(13) -0.0056(10) -0.0067(11) -0.0120(11)
O4 0.0689(17) 0.0417(13) 0.0671(16) -0.0244(12) -0.0281(13) 0.0136(11)
O3 0.0680(17) 0.0336(12) 0.0670(16) -0.0149(11) -0.0221(13) 0.0074(11)
N1 0.0453(15) 0.0291(12) 0.0486(15) -0.0083(11) -0.0024(12) -0.0003(11)
N2 0.0494(16) 0.0318(13) 0.0634(18) -0.0184(12) -0.0119(13) 0.0031(12)
C11 0.0378(16) 0.0303(14) 0.0426(16) -0.0080(12) 0.0034(13) -0.0051(12)
O2 0.083(2) 0.0490(14) 0.0701(17) -0.0148(13) -0.0072(14) -0.0297(14)
C12 0.0389(17) 0.0326(15) 0.0488(18) -0.0086(13) 0.0032(14) -0.0028(12)
C15 0.0504(19) 0.0284(15) 0.056(2) -0.0077(14) -0.0010(15) 0.0001(13)
C1 0.0428(18) 0.0307(15) 0.0541(19) -0.0125(14) -0.0041(14) -0.0014(13)
C3 0.0436(18) 0.0311(15) 0.0488(18) -0.0084(13) -0.0005(14) -0.0022(13)
C13 0.0452(18) 0.0434(17) 0.0498(19) -0.0149(14) -0.0007(15) -0.0093(14)
C2 0.0413(17) 0.0286(14) 0.0460(17) -0.0111(12) -0.0023(13) 0.0007(12)
C4 0.0391(17) 0.0368(16) 0.0491(18) -0.0131(13) -0.0001(14) -0.0018(13)
C10 0.056(2) 0.0331(16) 0.053(2) -0.0136(14) -0.0019(16) -0.0039(15)
C5 0.051(2) 0.053(2) 0.060(2) -0.0130(17) -0.0028(17) -0.0154(16)
C9 0.0431(18) 0.0391(16) 0.0487(18) -0.0129(14) -0.0005(14) -0.0027(13)
C8 0.069(3) 0.056(2) 0.048(2) -0.0074(17) -0.0067(18) -0.0070(19)
C14 0.058(2) 0.0317(16) 0.060(2) -0.0187(15) 0.0022(17) -0.0049(14)
C7 0.071(3) 0.079(3) 0.052(2) -0.016(2) -0.015(2) -0.010(2)
C6 0.056(2) 0.078(3) 0.069(3) -0.026(2) -0.0097(19) -0.020(2)
 
_geom_special_details
;
 All esds (except the esd in the dihedral angle between two l.s. planes)
 are estimated using the full covariance matrix.  The cell esds are taken
 into account individually in the estimation of esds in distances, angles
 and torsion angles; correlations between esds in cell parameters are only
 used when they are defined by crystal symmetry.  An approximate (isotropic)
 treatment of cell esds is used for estimating esds involving l.s. planes.
;
 
loop_
 _geom_bond_atom_site_label_1
 _geom_bond_atom_site_label_2
 _geom_bond_distance
 _geom_bond_site_symmetry_2
 _geom_bond_publ_flag
Br1 C12 1.889(3) . ?
O1 C10 1.373(4) . ?
O1 C9 1.376(4) . ?
O4 C1 1.264(4) . ?
O4 H4 0.8200 . ?
O3 C1 1.237(4) . ?
N1 C11 1.353(4) . ?
N1 C15 1.362(4) . ?
N2 C11 1.331(4) . ?
N2 H2A 0.8600 . ?
N2 H2B 0.8600 . ?
C11 C12 1.407(5) . ?
O2 C10 1.208(4) . ?
C12 C13 1.368(4) . ?
C15 C14 1.352(5) . ?
C15 H15 0.9300 . ?
C1 C2 1.505(5) . ?
C3 C2 1.342(4) . ?
C3 C4 1.430(5) . ?
C3 H3 0.9300 . ?
C13 C14 1.391(5) . ?
C13 H13 0.9300 . ?
C2 C10 1.465(5) . ?
C4 C9 1.390(5) . ?
C4 C5 1.398(5) . ?
C5 C6 1.371(5) . ?
C5 H5 0.9300 . ?
C9 C8 1.380(5) . ?
C8 C7 1.380(6) . ?
C8 H8 0.9300 . ?
C14 H14 0.9300 . ?
C7 C6 1.387(6) . ?
C7 H7 0.9300 . ?
C6 H6 0.9300 . ?
 
loop_
 _geom_angle_atom_site_label_1
 _geom_angle_atom_site_label_2
 _geom_angle_atom_site_label_3
 _geom_angle
 _geom_angle_site_symmetry_1
 _geom_angle_site_symmetry_3
 _geom_angle_publ_flag
C10 O1 C9 122.4(3) . . ?
C1 O4 H4 109.5 . . ?
C11 N1 C15 122.1(3) . . ?
C11 N2 H2A 120.0 . . ?
C11 N2 H2B 120.0 . . ?
H2A N2 H2B 120.0 . . ?
N2 C11 N1 117.5(3) . . ?
N2 C11 C12 125.8(3) . . ?
N1 C11 C12 116.7(3) . . ?
C13 C12 C11 121.4(3) . . ?
C13 C12 Br1 119.6(3) . . ?
C11 C12 Br1 118.9(2) . . ?
C14 C15 N1 121.5(3) . . ?
C14 C15 H15 119.2 . . ?
N1 C15 H15 119.2 . . ?
O3 C1 O4 125.6(3) . . ?
O3 C1 C2 118.3(3) . . ?
O4 C1 C2 116.1(3) . . ?
C2 C3 C4 122.0(3) . . ?
C2 C3 H3 119.0 . . ?
C4 C3 H3 119.0 . . ?
C12 C13 C14 119.5(3) . . ?
C12 C13 H13 120.2 . . ?
C14 C13 H13 120.2 . . ?
C3 C2 C10 119.7(3) . . ?
C3 C2 C1 122.1(3) . . ?
C10 C2 C1 118.2(3) . . ?
C9 C4 C5 117.5(3) . . ?
C9 C4 C3 117.6(3) . . ?
C5 C4 C3 124.9(3) . . ?
O2 C10 O1 116.8(3) . . ?
O2 C10 C2 125.9(3) . . ?
O1 C10 C2 117.3(3) . . ?
C6 C5 C4 121.0(4) . . ?
C6 C5 H5 119.5 . . ?
C4 C5 H5 119.5 . . ?
O1 C9 C8 116.8(3) . . ?
O1 C9 C4 120.9(3) . . ?
C8 C9 C4 122.4(3) . . ?
C9 C8 C7 118.7(4) . . ?
C9 C8 H8 120.7 . . ?
C7 C8 H8 120.7 . . ?
C15 C14 C13 118.6(3) . . ?
C15 C14 H14 120.7 . . ?
C13 C14 H14 120.7 . . ?
C8 C7 C6 120.5(4) . . ?
C8 C7 H7 119.8 . . ?
C6 C7 H7 119.8 . . ?
C5 C6 C7 120.1(4) . . ?
C5 C6 H6 120.0 . . ?
C7 C6 H6 120.0 . . ?
 
loop_
 _geom_torsion_atom_site_label_1
 _geom_torsion_atom_site_label_2
 _geom_torsion_atom_site_label_3
 _geom_torsion_atom_site_label_4
 _geom_torsion
 _geom_torsion_site_symmetry_1
 _geom_torsion_site_symmetry_2
 _geom_torsion_site_symmetry_3
 _geom_torsion_site_symmetry_4
 _geom_torsion_publ_flag
C15 N1 C11 N2 178.8(3) . . . . ?
C15 N1 C11 C12 -2.3(4) . . . . ?
N2 C11 C12 C13 -177.0(3) . . . . ?
N1 C11 C12 C13 4.1(5) . . . . ?
N2 C11 C12 Br1 4.2(4) . . . . ?
N1 C11 C12 Br1 -174.7(2) . . . . ?
C11 N1 C15 C14 -1.1(5) . . . . ?
C11 C12 C13 C14 -2.7(5) . . . . ?
Br1 C12 C13 C14 176.2(3) . . . . ?
C4 C3 C2 C10 -0.7(5) . . . . ?
C4 C3 C2 C1 179.0(3) . . . . ?
O3 C1 C2 C3 -52.2(5) . . . . ?
O4 C1 C2 C3 126.8(3) . . . . ?
O3 C1 C2 C10 127.5(3) . . . . ?
O4 C1 C2 C10 -53.5(4) . . . . ?
C2 C3 C4 C9 2.0(5) . . . . ?
C2 C3 C4 C5 -177.9(3) . . . . ?
C9 O1 C10 O2 -174.6(3) . . . . ?
C9 O1 C10 C2 4.4(4) . . . . ?
C3 C2 C10 O2 176.4(3) . . . . ?
C1 C2 C10 O2 -3.3(5) . . . . ?
C3 C2 C10 O1 -2.5(5) . . . . ?
C1 C2 C10 O1 177.8(3) . . . . ?
C9 C4 C5 C6 0.3(5) . . . . ?
C3 C4 C5 C6 -179.9(4) . . . . ?
C10 O1 C9 C8 177.3(3) . . . . ?
C10 O1 C9 C4 -3.1(5) . . . . ?
C5 C4 C9 O1 179.8(3) . . . . ?
C3 C4 C9 O1 -0.1(5) . . . . ?
C5 C4 C9 C8 -0.7(5) . . . . ?
C3 C4 C9 C8 179.5(3) . . . . ?
O1 C9 C8 C7 179.9(3) . . . . ?
C4 C9 C8 C7 0.3(6) . . . . ?
N1 C15 C14 C13 2.7(5) . . . . ?
C12 C13 C14 C15 -0.8(5) . . . . ?
C9 C8 C7 C6 0.5(6) . . . . ?
C4 C5 C6 C7 0.5(6) . . . . ?
C8 C7 C6 C5 -0.9(7) . . . . ?
 
loop_
 _geom_hbond_atom_site_label_D 
 _geom_hbond_atom_site_label_H 
 _geom_hbond_atom_site_label_A 
 _geom_hbond_distance_DH 
 _geom_hbond_distance_HA 
 _geom_hbond_distance_DA 
 _geom_hbond_angle_DHA 
 _geom_hbond_site_symmetry_A 
 _geom_hbond_publ_flag
C13 H13 O2  0.93 2.50 3.097(4) 122.5 2_566 yes
C14 H14 O2  0.93 2.55 3.118(4) 120.2 2_566 yes
C15 H15 O4  0.93 2.36 3.232(4) 156.0 2_666 yes
N2 H2B O3  0.86 2.24 2.910(3) 135.2 2_576 yes
N2 H2A O3  0.86 2.04 2.895(4) 173.8 1_756 yes
O4 H4 N1  0.82 1.78 2.577(4) 164.8 1_354 yes
 
_refine_diff_density_max    0.435
_refine_diff_density_min   -0.406
_refine_diff_density_rms    0.073

_shelx_res_file
;
TITL MC14R2_0m_a.res in P-1
    shelx.res
    created by SHELXL-2018/3 at 10:29:39 on 09-Nov-2020
CELL  1.54178   5.1722  11.4102  12.6516   76.401   85.975   80.371
ZERR     2.00   0.0004   0.0009   0.0011    0.004    0.004    0.004
LATT   1
SFAC  C    H    N    O    BR
UNIT  30 22 4 8 2
MERG   2
FMAP   2
PLAN   20
ACTA
CONF
HTAB C13 O2_$5
HTAB C14 O2_$5
HTAB C15 O4_$4
HTAB N2 O3_$3
HTAB N2 O3_$2
HTAB O4 N1_$1
BOND $H
EQIV $1 x-2, y, z-1
EQIV $2 x+2, y, z+1
EQIV $3 -x, -y+2, -z+1
EQIV $4 -x+1, -y+1, -z+1
EQIV $5 -x, -y+1, -z+1
L.S.  20
WGHT    0.035900    0.913400
EXTI    0.004296
FVAR       0.95325
BR1   5    0.502361    0.887845    0.744529    11.00000    0.04851    0.04311 =
         0.07684   -0.00888   -0.01476    0.00142
O1    4   -0.336361    0.617129    0.392217    11.00000    0.06366    0.03722 =
         0.05007   -0.00559   -0.00670   -0.01201
O4    4   -0.543284    0.682625    0.061370    11.00000    0.06886    0.04167 =
         0.06711   -0.02437   -0.02806    0.01360
AFIX 147
H4    2   -0.658557    0.695323    0.016931    11.00000   -1.50000
AFIX   0
O3    4   -0.695285    0.873109    0.074688    11.00000    0.06797    0.03361 =
         0.06700   -0.01491   -0.02206    0.00741
N1    3    1.120641    0.681599    0.920702    11.00000    0.04533    0.02910 =
         0.04860   -0.00827   -0.00240   -0.00030
N2    3    0.919624    0.877335    0.917946    11.00000    0.04943    0.03176 =
         0.06340   -0.01844   -0.01187    0.00313
AFIX  93
H2A   2    1.033809    0.881891    0.962473    11.00000   -1.20000
H2B   2    0.799907    0.938739    0.895826    11.00000   -1.20000
AFIX   0
C11   1    0.928186    0.775265    0.883270    11.00000    0.03776    0.03028 =
         0.04260   -0.00805    0.00340   -0.00512
O2    4   -0.625631    0.571218    0.295319    11.00000    0.08281    0.04896 =
         0.07006   -0.01483   -0.00719   -0.02969
C12   1    0.756942    0.756428    0.809406    11.00000    0.03893    0.03261 =
         0.04884   -0.00861    0.00318   -0.00275
C15   1    1.143657    0.572518    0.891807    11.00000    0.05041    0.02837 =
         0.05594   -0.00774   -0.00102    0.00011
AFIX  43
H15   2    1.280855    0.511056    0.918446    11.00000   -1.20000
AFIX   0
C1    1   -0.568695    0.770403    0.108349    11.00000    0.04276    0.03074 =
         0.05410   -0.01249   -0.00412   -0.00138
C3    1   -0.262943    0.818879    0.230076    11.00000    0.04356    0.03111 =
         0.04882   -0.00842   -0.00053   -0.00218
AFIX  43
H3    2   -0.233329    0.885653    0.174922    11.00000   -1.20000
AFIX   0
C13   1    0.774215    0.645999    0.782423    11.00000    0.04524    0.04344 =
         0.04976   -0.01488   -0.00073   -0.00927
AFIX  43
H13   2    0.654767    0.634204    0.735748    11.00000   -1.20000
AFIX   0
C2    1   -0.427312    0.746260    0.213132    11.00000    0.04135    0.02864 =
         0.04605   -0.01106   -0.00226    0.00069
C4    1   -0.131927    0.796775    0.330298    11.00000    0.03909    0.03678 =
         0.04913   -0.01310   -0.00013   -0.00183
C10   1   -0.473912    0.639942    0.298741    11.00000    0.05624    0.03309 =
         0.05277   -0.01364   -0.00195   -0.00393
C5    1    0.035023    0.870802    0.354473    11.00000    0.05133    0.05252 =
         0.05999   -0.01304   -0.00283   -0.01536
AFIX  43
H5    2    0.066440    0.940327    0.303022    11.00000   -1.20000
AFIX   0
C9    1   -0.173848    0.694147    0.409843    11.00000    0.04311    0.03909 =
         0.04875   -0.01285   -0.00049   -0.00273
C8    1   -0.055474    0.663750    0.509100    11.00000    0.06921    0.05612 =
         0.04780   -0.00739   -0.00668   -0.00699
AFIX  43
H8    2   -0.086190    0.594330    0.560848    11.00000   -1.20000
AFIX   0
C14   1    0.971728    0.551531    0.825317    11.00000    0.05780    0.03171 =
         0.06006   -0.01866    0.00218   -0.00493
AFIX  43
H14   2    0.985206    0.475557    0.808608    11.00000   -1.20000
AFIX   0
C7    1    0.109440    0.738448    0.530040    11.00000    0.07088    0.07881 =
         0.05241   -0.01641   -0.01494   -0.01000
AFIX  43
H7    2    0.191851    0.718946    0.596312    11.00000   -1.20000
AFIX   0
C6    1    0.153110    0.842389    0.452935    11.00000    0.05585    0.07806 =
         0.06887   -0.02627   -0.00974   -0.02026
AFIX  43
H6    2    0.262594    0.892870    0.468027    11.00000   -1.20000
AFIX   0
HKLF    4


REM  MC14R2_0m_a.res in P-1
REM wR2 = 0.0976, GooF = S = 1.086, Restrained GooF = 1.086 for all data
REM R1 = 0.0372 for 2275 Fo > 4sig(Fo) and 0.0450 for all 2599 data
REM 201 parameters refined using 0 restraints

END

WGHT      0.0359      0.9133

REM Highest difference peak  0.435,  deepest hole -0.406,  1-sigma level  0.073
Q1    1  -0.7878  0.6861 -0.0228  11.00000  0.05    0.43
Q2    1   0.6302  0.8772  0.6967  11.00000  0.05    0.31
Q3    1   0.7733  0.8830  0.7622  11.00000  0.05    0.30
Q4    1   0.2738  0.9027  0.6883  11.00000  0.05    0.29
Q5    1   1.0962  0.8917  0.7998  11.00000  0.05    0.29
Q6    1   1.1567  0.9097  0.8343  11.00000  0.05    0.28
Q7    1   1.1941  0.8898  0.8562  11.00000  0.05    0.27
Q8    1   0.2311  0.9008  0.7339  11.00000  0.05    0.27
Q9    1  -0.5000  0.7048  0.2471  11.00000  0.05    0.27
Q10   1   1.3116  0.8368  0.9133  11.00000  0.05    0.27
Q11   1   0.4049  0.8938  0.6577  11.00000  0.05    0.26
Q12   1   0.5742  0.8808  0.8130  11.00000  0.05    0.26
Q13   1  -0.4991  0.8254 -0.0633  11.00000  0.05    0.25
Q14   1   0.8029  0.7118  0.7738  11.00000  0.05    0.25
Q15   1  -0.4980  0.7562  0.1741  11.00000  0.05    0.25
Q16   1  -0.2082  0.8113  0.3548  11.00000  0.05    0.24
Q17   1   1.1013  0.6400  0.9164  11.00000  0.05    0.22
Q18   1   1.0421  0.7066  0.9240  11.00000  0.05    0.22
Q19   1   0.9020  0.8801  0.6814  11.00000  0.05    0.21
Q20   1  -0.1736  0.8086  0.2832  11.00000  0.05    0.21
;
_shelx_res_checksum   23115

_shelx_hkl_file
;
  -1   0   0  752.82   44.70
   1   0   0  844.22   44.10
   1   0   0  789.02   43.90
   1   0   0  770.72   44.00
  -2   0   0 2536.85  142.89
  -2   0   0 2432.56  141.19
   2   0   0 2752.52  141.39
   2   0   0 2344.87  140.79
   2   0   0 2607.14  141.19
  -3   0   0 1217.78   81.79
   3   0   0 1372.06   76.19
   3   0   0 1445.16   76.79
   3   0   0 1423.56   77.99
  -4   0   0  306.77   21.30
   4   0   0  342.37   20.10
   4   0   0  277.07   22.30
   4   0   0  333.97   19.90
   4   0   0  311.87   19.60
   4   0   0  293.27   22.50
  -5   0   0  309.47   28.20
   5   0   0  308.27   19.10
   5   0   0  289.67   22.60
   5   0   0  275.67   18.20
   6   0   0   25.60    3.40
   6  -1   0   28.30    3.50
   5  -1   0   44.20    6.00
   5  -1   0   43.60   12.10
   5  -1   0   44.20    7.80
  -5   1   0   39.80    9.10
   4  -1   0  418.96   25.20
   4  -1   0  424.76   25.10
   4  -1   0  396.86   24.90
   4  -1   0  384.36   24.70
   4  -1   0  331.77   28.50
  -4   1   0  461.05   25.70
  -4   1   0  414.56   26.60
  -4   1   0  445.46   26.60
   3  -1   0  933.01   49.00
   3  -1   0  885.41   47.70
  -3   1   0  792.22   48.30
  -3   1   0  812.02   47.60
  -3   1   0  870.61   54.89
  -3   1   0  753.22   48.20
   2  -1   0 1073.49   57.49
   2  -1   0  995.00   57.19
  -2   1   0 1006.00   57.49
  -2   1   0  970.20   57.29
  -2   1   0 1062.79   59.69
   1  -1   0   90.29    5.20
   1  -1   0   90.39    5.30
   1  -1   0   94.19    5.50
  -1   1   0   87.69    5.70
  -1   1   0   91.59    7.10
  -1   1   0   81.69    5.50
   0  -1   0  169.58    9.90
   0  -1   0  169.88    9.80
   0  -1   0  170.18    9.80
   0  -1   0  157.98    9.70
   0  -1   0  194.98    9.90
   0   1   0  149.59    9.80
   0   1   0  194.68    9.80
   0   1   0  175.78    9.90
  -1  -1   0 1875.91  106.09
   1   1   0 1704.33  105.79
   1   1   0 2103.59  105.39
   1   1   0 1898.61  105.39
   1   1   0 1890.81  105.29
   2   1   0  405.36   22.60
   2   1   0  388.96   22.30
   3   1   0  234.48   13.90
   3   1   0  252.37   14.60
   4   1   0  282.17   18.40
   4   1   0  316.57   18.90
   4   1   0  282.27   19.00
   4   1   0  266.27   20.60
   4   1   0  313.17   20.00
  -5  -1   0  332.97   28.30
   5   1   0  347.67   23.20
   5   1   0  332.47   20.70
   6   1   0    5.90    2.10
   5  -2   0    2.80    3.80
   5  -2   0    4.50    3.60
  -5   2   0   -4.10    8.40
  -5   2   0    3.30    9.30
  -5   2   0  -14.80   10.10
   4  -2   0    7.50    4.50
   4  -2   0    1.70    7.60
   4  -2   0   -0.10    4.20
   4  -2   0   -1.70    6.70
   4  -2   0   -2.10    4.70
  -4   2   0   15.90    6.30
   3  -2   0  440.46   25.80
   3  -2   0  403.96   24.20
  -3   2   0  348.17   25.40
  -3   2   0  454.15   37.90
  -3   2   0  456.85   24.70
  -3   2   0  394.86   25.30
  -3   2   0  429.76   24.80
   2  -2   0  241.58   14.40
  -2   2   0  234.08   14.90
  -2   2   0  244.08   15.20
  -2   2   0  253.77   14.90
  -2   2   0  236.28   15.00
  -2   2   0  271.47   14.70
   1  -2   0  343.67   20.30
   1  -2   0  359.66   20.50
  -1   2   0  371.06   20.80
  -1   2   0  323.27   20.60
  -1   2   0  410.66   20.80
   0  -2   0 3699.83  225.88
   0   2   0 4103.59  225.98
   0   2   0 3833.62  226.08
   0   2   0 4629.14  226.08
   2   2   0   23.10    1.90
  -3  -2   0   -4.30    9.60
   3   2   0    3.60    1.60
   3   2   0    3.50    1.00
   4   2   0   54.19    8.10
   4   2   0   57.69   10.20
   4   2   0   62.49    8.30
   4   2   0   49.90   11.00
   4   2   0   58.49   11.40
   4   2   0   57.99   11.20
   4   2   0   58.99    5.40
   4   2   0   59.69    8.80
  -5  -2   0    4.40   14.60
   5   2   0   -3.20    6.70
   5   2   0    0.00    3.50
   6   2   0   48.90    4.00
   5  -3   0   80.49    8.00
   5  -3   0   82.39    7.50
  -5   3   0   96.99   14.20
   4  -3   0  105.29    9.20
   4  -3   0  109.49   10.80
   4  -3   0  109.19   15.20
   4  -3   0  101.99   12.90
   4  -3   0  108.59    9.90
   4  -3   0  111.99    9.40
   4  -3   0   98.89   14.20
  -4   3   0   94.19   12.40
  -4   3   0  110.79   15.20
  -4   3   0  113.89   14.40
  -4   3   0  133.39   11.80
   3  -3   0   87.99    9.50
   3  -3   0   79.39    9.20
   3  -3   0   71.59    9.20
   3  -3   0   95.49    8.50
   3  -3   0   88.19    7.20
  -3   3   0   93.19    9.30
  -3   3   0   93.19    8.00
  -3   3   0   79.09   10.50
  -3   3   0  103.09    8.30
  -3   3   0   85.09   11.90
   2  -3   0  228.78   14.10
  -2   3   0  249.97   14.90
  -2   3   0  231.68   15.00
  -2   3   0  241.98   14.50
  -2   3   0  235.68   15.50
  -2   3   0  216.48   15.20
  -2   3   0  283.27   20.30
   1  -3   0  134.59    7.70
   1  -3   0  124.19    7.30
   1  -3   0  118.09    8.10
  -1   3   0  115.19    8.60
  -1   3   0  121.79    8.30
  -1   3   0  134.99    8.30
  -1   3   0  137.29   10.50
  -1   3   0  124.09    8.10
  -1   3   0  117.69    8.10
   0  -3   0  812.52   48.30
   0  -3   0  782.72   48.20
   0  -3   0  904.11   48.50
   0   3   0  893.01   48.80
   0   3   0  922.61   48.60
  -1  -3   0  382.66   23.50
  -1  -3   0  378.56   23.50
   1   3   0  438.36   23.50
   1   3   0  417.86   23.20
   1   3   0  430.76   24.20
   2   3   0  220.38   12.80
   2   3   0  225.28   13.20
   3   3   0    1.50    1.00
   3   3   0    0.20    1.90
  -4  -3   0  120.99   19.60
   4   3   0  124.99   10.40
   4   3   0  111.69   14.60
   4   3   0   95.49   10.10
   4   3   0  105.29   11.20
   4   3   0  105.99   12.20
   4   3   0  107.49   10.60
  -5  -3   0   28.60   15.90
   5   3   0   43.70    8.00
   5   3   0   38.60    6.90
   5   3   0   35.10    5.80
   6   3   0    5.20    1.90
   6   3   0    0.80    4.90
   5  -4   0  135.69    9.10
  -5   4   0  128.99   13.80
  -5   4   0  134.89   17.90
  -5   4   0  118.19   12.50
   4  -4   0  523.65   31.30
   4  -4   0  559.54   31.40
   4  -4   0  551.84   33.30
   4  -4   0  559.04   31.00
   4  -4   0  470.55   31.50
  -4   4   0  547.55   32.70
  -4   4   0  504.65   32.50
  -4   4   0  514.75   33.00
   3  -4   0  216.28   16.40
   3  -4   0  224.28   15.60
   3  -4   0  223.58   15.60
   3  -4   0  235.38   15.70
   3  -4   0  231.48   15.00
   3  -4   0  248.38   15.70
   3  -4   0  213.48   14.70
  -3   4   0  242.18   16.30
  -3   4   0  241.28   16.50
  -3   4   0  264.97   27.30
  -3   4   0  222.38   15.10
  -3   4   0  208.38   17.60
  -3   4   0  229.98   15.50
   2  -4   0  957.60   56.99
   2  -4   0  972.90   57.29
   2  -4   0  986.00   57.09
  -2   4   0  961.30   57.49
  -2   4   0 1027.30   57.79
  -2   4   0  985.40   59.59
  -2   4   0 1056.59   57.39
  -2   4   0 1042.70   57.79
  -2   4   0 1107.09   62.89
  -2   4   0 1090.49   58.09
  -2   4   0  954.00   58.29
   1  -4   0 1424.06   84.29
   1  -4   0 1527.45   83.89
  -1   4   0 1571.54   84.39
  -1   4   0 1597.34   84.99
  -1   4   0 1465.65   84.79
  -1   4   0 1490.85   84.69
  -1   4   0 1461.05   84.59
   0  -4   0 5281.47  309.07
   0  -4   0 5430.96  309.37
   0  -4   0 5287.57  308.97
   0  -4   0 5482.55  309.37
   0   4   0 5767.32  309.57
   0   4   0 5612.44  309.87
   0   4   0 6075.89  309.57
  -1  -4   0 1321.67   74.49
  -1  -4   0 1315.37   74.29
  -1  -4   0 1250.47   74.79
  -1  -4   0 1345.97   74.49
   1   4   0 1433.46   75.39
   1   4   0 1424.86   74.59
   1   4   0 1194.78   74.49
  -2  -4   0  421.66   25.40
  -2  -4   0  421.96   27.00
  -2  -4   0  430.16   25.60
   2   4   0  472.65   25.20
  -3  -4   0  329.17   20.00
  -3  -4   0  301.27   22.70
  -3  -4   0  305.97   19.20
   3   4   0  305.97   18.80
   3   4   0  316.87   18.00
  -4  -4   0  161.68   12.50
  -4  -4   0  142.79   21.80
  -4  -4   0  163.88   14.60
   4   4   0  170.28   12.00
   4   4   0  141.49   13.30
   4   4   0  120.69   17.00
   4   4   0  152.98   12.10
   4   4   0  132.09   10.10
  -5  -4   0  234.18   28.30
   5   4   0  229.58   16.00
   5   4   0  303.27   18.40
   6   4   0   80.29    5.70
   5  -5   0  120.39    7.60
  -5   5   0  117.49   13.80
  -5   5   0   85.99   11.30
  -5   5   0   99.39   14.70
   4  -5   0  231.08   15.10
   4  -5   0  218.98   17.00
   4  -5   0  239.08   14.60
   4  -5   0  233.08   14.90
  -4   5   0  207.48   17.50
  -4   5   0  250.57   21.90
  -4   5   0  219.68   16.90
  -4   5   0  193.88   24.90
   3  -5   0  536.95   30.00
   3  -5   0  469.45   30.00
   3  -5   0  521.95   30.20
   3  -5   0  458.45   29.40
   3  -5   0  504.55   29.80
   3  -5   0  485.25   29.30
  -3   5   0  499.05   30.30
  -3   5   0  488.15   29.80
  -3   5   0  504.75   36.10
  -3   5   0  502.65   33.60
  -3   5   0  539.65   31.10
  -3   5   0  477.55   30.60
   2  -5   0 1090.69   62.09
   2  -5   0 1007.90   61.59
   2  -5   0 1108.09   61.49
  -2   5   0 1125.59   63.19
  -2   5   0 1118.69   64.69
  -2   5   0 1128.29   62.79
  -2   5   0 1094.29   62.39
  -2   5   0 1129.69   71.39
  -2   5   0 1110.99   62.79
  -2   5   0 1052.09   62.29
  -2   5   0 1099.29   63.99
   1  -5   0  530.25   30.00
   1  -5   0  487.95   30.60
  -1   5   0  563.04   34.80
  -1   5   0  564.14   31.20
  -1   5   0  506.35   30.80
  -1   5   0  538.55   31.20
  -1   5   0  526.35   31.10
  -1   5   0  532.75   31.90
  -1   5   0  491.65   32.80
  -1   5   0  559.64   30.70
   0  -5   0 1901.11  109.09
   0  -5   0 1870.51  108.79
   0  -5   0 1986.30  108.79
   0  -5   0 1794.02  108.79
   0   5   0 1943.11  109.29
   0   5   0 1915.21  109.39
   0   5   0 1889.41  112.39
   0   5   0 1979.90  109.39
   0   5   0 2251.47  109.19
  -1  -5   0  901.61   51.09
  -1  -5   0  911.81   50.79
  -1  -5   0  876.81   51.19
  -1  -5   0  822.82   51.19
   1   5   0  938.51   52.59
   1   5   0  947.31   51.29
  -2  -5   0 1420.26   97.29
  -2  -5   0 1666.63   96.29
  -2  -5   0 1659.93   96.59
   2   5   0 1904.61   96.19
   2   5   0 1920.31   95.99
  -3  -5   0  815.82   45.20
  -3  -5   0  701.03   45.40
  -3  -5   0  778.32   45.40
  -3  -5   0  793.42   46.90
   3   5   0  717.13   45.70
   3   5   0  854.71   44.20
   3   5   0  750.82   44.80
   3   5   0  808.82   44.90
   3   5   0  824.12   45.20
  -4  -5   0  403.86   25.60
  -4  -5   0  403.86   25.00
   4   5   0  400.66   24.00
   4   5   0  381.46   25.10
   4   5   0  409.26   23.60
   4   5   0  386.36   24.10
  -5  -5   0   67.19   13.50
   5   5   0   58.39    6.40
   6   5   0   61.79    7.30
  -5   6   0   10.70    6.70
   4  -6   0    3.60    3.90
   4  -6   0    2.80    6.40
   4  -6   0    5.10    3.20
   4  -6   0    0.10    3.80
  -4   6   0    4.60    8.00
  -4   6   0    0.40    5.20
  -4   6   0   -9.10    5.70
   3  -6   0   22.50    5.30
   3  -6   0   12.50    4.90
   3  -6   0   23.70    5.00
   3  -6   0   20.80    5.50
   3  -6   0   18.30    4.80
   3  -6   0   21.70    3.90
  -3   6   0   26.10    7.90
  -3   6   0   21.70   10.70
  -3   6   0    8.70    8.90
  -3   6   0   19.10    5.40
  -3   6   0   12.90    5.50
  -3   6   0   20.00    4.50
   2  -6   0  228.08   16.20
   2  -6   0  253.37   15.80
   2  -6   0  220.38   16.00
   2  -6   0  252.57   17.90
   2  -6   0  241.58   15.50
   2  -6   0  256.47   15.00
  -2   6   0  258.47   16.60
  -2   6   0  277.47   17.20
  -2   6   0  263.37   20.30
  -2   6   0  257.17   16.40
  -2   6   0  271.87   17.00
  -2   6   0  226.98   19.20
  -2   6   0  222.88   17.40
  -2   6   0  241.78   22.70
   1  -6   0 1677.33   96.29
   1  -6   0 1669.13   96.79
  -1   6   0 1684.23   98.39
  -1   6   0 1785.22   97.09
  -1   6   0 1803.52   97.89
  -1   6   0 1659.43   96.89
  -1   6   0 1686.53   97.39
  -1   6   0 1715.83   97.69
  -1   6   0 1752.32   98.99
  -1   6   0 1812.42  101.59
   0  -6   0  325.87   19.80
   0  -6   0  339.87   19.10
   0  -6   0  327.67   19.50
   0  -6   0  306.17   19.10
   0  -6   0  340.57   19.00
   0  -6   0  302.17   19.60
   0   6   0  296.07   22.10
   0   6   0  313.37   20.80
   0   6   0  340.67   20.50
   0   6   0  341.37   20.00
   0   6   0  338.97   20.60
   0   6   0  329.77   20.70
  -1  -6   0   26.70    4.80
  -1  -6   0   25.50    4.00
  -1  -6   0   20.20    3.40
  -1  -6   0   27.30    3.70
  -1  -6   0   27.20    3.70
   1   6   0   20.40    4.20
   1   6   0   18.70    3.40
   1   6   0   21.00    7.80
  -2  -6   0  135.49    9.70
  -2  -6   0  132.29    9.50
  -2  -6   0  140.99   11.10
  -2  -6   0  135.29    9.70
  -2  -6   0  135.49   12.90
   2   6   0  143.09    8.80
  -3  -6   0   17.70    6.80
  -3  -6   0   19.70    3.90
  -3  -6   0    7.30    3.90
  -3  -6   0   15.00    3.60
   3   6   0   13.30   15.10
   3   6   0   11.10   20.50
   3   6   0   13.00    4.30
   3   6   0   11.30    3.70
   3   6   0    8.40    2.10
   3   6   0   16.70    6.20
   3   6   0   11.30    6.10
  -4  -6   0   80.19    9.80
  -4  -6   0   51.19    7.20
  -4  -6   0   52.39    9.90
  -4  -6   0   69.19   14.60
  -4  -6   0   56.39    9.20
   4   6   0   63.79    7.70
   4   6   0   58.99   10.20
   4   6   0   44.70   19.90
   4   6   0   69.69    7.80
   4   6   0   43.40    8.00
  -5  -6   0   13.70    7.20
  -5  -6   0   13.30   12.00
   5   6   0   14.40    6.00
   5   6   0   13.10    5.40
   5   6   0   18.90    5.20
   4  -7   0    5.10    3.70
   4  -7   0   13.50    7.30
   4  -7   0    5.90    3.20
  -4   7   0    9.20    4.90
  -4   7   0    7.30    6.20
  -4   7   0    5.10    6.60
  -4   7   0    7.90    8.60
   3  -7   0   73.69    9.20
   3  -7   0   67.39    8.70
   3  -7   0   62.59    7.60
   3  -7   0   58.39    7.70
   3  -7   0   59.59    8.10
   3  -7   0   55.09    7.30
  -3   7   0   67.29    9.60
  -3   7   0   75.79   10.20
  -3   7   0   52.69   10.90
  -3   7   0   67.09   11.80
  -3   7   0   66.59   12.50
  -3   7   0   65.99   12.90
   2  -7   0   54.59    7.20
   2  -7   0   58.49    6.50
   2  -7   0   54.79    8.40
   2  -7   0   50.29    6.80
   2  -7   0   51.89    7.60
  -2   7   0   56.99    9.80
  -2   7   0   47.80    8.20
  -2   7   0   65.19    8.60
  -2   7   0   47.90    7.20
  -2   7   0   62.59   11.30
  -2   7   0   52.39    7.80
  -2   7   0   73.59   13.20
   1  -7   0    8.90    3.50
   1  -7   0   19.00    3.70
   1  -7   0   10.10    4.50
   1  -7   0   14.50    6.30
   1  -7   0   11.70    2.10
  -1   7   0   11.90    6.30
  -1   7   0   10.40    4.70
  -1   7   0   17.00    5.80
  -1   7   0   13.00   18.20
  -1   7   0   12.90    5.30
  -1   7   0   11.80    4.60
  -1   7   0    8.60    3.50
  -1   7   0   12.00    4.40
  -1   7   0   10.10    3.90
   0  -7   0  166.28   11.20
   0  -7   0  178.28   12.90
   0  -7   0  171.88   11.20
   0  -7   0  168.28   11.80
   0  -7   0  181.68   10.90
   0  -7   0  167.98   11.70
   0   7   0  166.68   15.80
   0   7   0  180.78   12.50
   0   7   0  164.88   14.10
   0   7   0  188.78   13.90
   0   7   0  164.78   14.70
   0   7   0  185.38   14.10
   0   7   0  194.18   24.00
  -1  -7   0   22.90    3.50
  -1  -7   0   23.80    3.50
  -1  -7   0   17.70    3.60
  -1  -7   0   16.00    2.60
  -1  -7   0   19.70    3.70
   1   7   0   13.50    8.30
   1   7   0   19.50    5.10
   1   7   0   21.30    3.70
  -2  -7   0    1.50    3.00
  -2  -7   0    1.80    3.40
  -2  -7   0    2.40    9.40
  -2  -7   0    0.80    2.60
   2   7   0   -4.60   10.30
   2   7   0   -1.50    1.90
   2   7   0   -2.20    4.20
   2   7   0  -11.50    9.60
   2   7   0   -5.90   11.20
  -3  -7   0   31.00    7.00
  -3  -7   0   15.90    3.10
  -3  -7   0   18.30    4.70
  -3  -7   0   20.70    4.10
  -3  -7   0   25.40    5.70
   3   7   0   14.80    3.00
   3   7   0   19.90    4.40
   3   7   0   30.20   14.50
   3   7   0   22.30   17.60
   3   7   0   21.00    7.00
  -4  -7   0   12.60    6.50
  -4  -7   0   12.60    9.40
  -4  -7   0   13.10    4.50
  -4  -7   0   10.80    6.20
   4   7   0   12.20   16.20
   4   7   0   14.10    5.90
   4   7   0   17.60    5.20
   4   7   0   18.90    4.30
  -5  -7   0   -7.10    7.30
   5   7   0    5.20    4.10
   5   7   0    4.90    5.10
   4  -8   0   80.59    6.30
  -4   8   0   92.89    8.90
  -4   8   0   60.69    9.90
  -4   8   0   97.99   12.80
   3  -8   0   75.99    7.20
   3  -8   0   59.19    7.10
   3  -8   0   58.99    7.80
   3  -8   0   75.49    8.50
  -3   8   0   70.69   12.70
  -3   8   0   61.39   10.40
  -3   8   0   64.09   10.00
  -3   8   0   55.99    8.10
  -3   8   0   59.39    9.10
   2  -8   0   60.29    6.90
   2  -8   0   85.19    9.30
   2  -8   0   73.89    7.40
   2  -8   0   67.49    7.70
  -2   8   0   72.09   10.20
  -2   8   0   70.69   10.90
  -2   8   0   60.59    8.30
  -2   8   0   66.39    9.30
  -2   8   0   47.20    9.80
  -2   8   0   98.49   16.40
  -2   8   0   50.69    9.80
   1  -8   0  857.41   50.99
   1  -8   0  904.01   52.49
   1  -8   0  947.01   51.69
   1  -8   0  917.31   51.19
   1  -8   0  841.92   51.49
  -1   8   0  887.51   53.59
  -1   8   0  950.20   52.09
  -1   8   0  883.41   54.79
  -1   8   0  867.31   52.49
  -1   8   0  929.01   53.59
  -1   8   0  948.31   59.99
  -1   8   0  791.22   56.19
  -1   8   0  896.11   52.89
  -1   8   0  979.60   52.59
  -1   8   0  939.51   67.39
   0  -8   0  586.14   33.20
   0  -8   0  574.64   32.70
   0  -8   0  570.14   33.20
   0  -8   0  554.54   32.80
   0  -8   0  569.24   33.10
   0  -8   0  492.85   33.60
   0  -8   0  605.54   34.60
   0  -8   0  576.34   32.50
   0  -8   0  516.05   35.00
   0   8   0  535.15   36.80
   0   8   0  552.24   34.40
   0   8   0  622.44   34.70
   0   8   0  562.74   36.70
   0   8   0  557.54   34.60
   0   8   0  641.34   42.70
   0   8   0  596.14   36.70
  -1  -8   0  326.17   19.00
  -1  -8   0  313.17   18.80
  -1  -8   0  307.97   19.30
  -1  -8   0  325.67   19.60
  -1  -8   0  291.07   19.40
  -1  -8   0  304.07   18.40
   1   8   0  301.57   28.60
   1   8   0  310.67   20.90
   1   8   0  322.37   24.80
   1   8   0  303.67   23.50
   1   8   0  285.87   23.20
  -2  -8   0  691.23   39.90
  -2  -8   0  710.93   39.50
  -2  -8   0  697.53   40.30
  -2  -8   0  700.93   39.60
  -2  -8   0  669.73   40.50
   2   8   0  638.54   40.00
   2   8   0  697.93   44.50
  -3  -8   0    4.90    4.60
  -3  -8   0   14.30    4.90
  -3  -8   0    9.30    5.40
  -3  -8   0   17.20    8.50
  -3  -8   0   12.80    4.10
   3   8   0    9.80    3.80
   3   8   0   19.30   15.70
   3   8   0    7.10    3.60
   3   8   0   12.40   12.70
   3   8   0    3.10   12.20
   3   8   0   10.30    8.40
  -4  -8   0  235.18   15.80
  -4  -8   0  246.88   16.50
  -4  -8   0  194.18   21.20
  -4  -8   0  243.48   16.00
  -4  -8   0  187.98   19.20
   4   8   0  264.87   15.40
   4   8   0  222.58   17.90
  -5  -8   0   25.00    6.90
  -5  -8   0   35.20    8.90
  -5  -8   0   30.30    6.90
   5   8   0   39.00    6.00
   5   8   0   38.70    5.70
   3  -9   0  106.79    8.20
   3  -9   0  103.09    8.70
   3  -9   0   93.49    9.30
   3  -9   0   98.89    7.90
  -3   9   0  101.19   10.20
  -3   9   0  123.79   14.00
  -3   9   0   88.09    9.80
  -3   9   0   91.59   12.90
  -3   9   0   76.59   14.10
   2  -9   0  510.95   29.50
   2  -9   0  517.95   30.10
   2  -9   0  528.05   30.10
   2  -9   0  472.55   28.90
   2  -9   0  475.15   29.70
  -2   9   0  469.55   35.10
  -2   9   0  409.06   41.40
  -2   9   0  517.45   31.00
  -2   9   0  499.85   31.40
  -2   9   0  485.75   37.00
  -2   9   0  580.14   31.60
   1  -9   0  113.99    9.30
   1  -9   0  114.29    8.20
   1  -9   0  115.99    8.90
   1  -9   0  115.29   11.10
  -1   9   0  128.49   15.20
  -1   9   0  106.29   11.80
  -1   9   0   92.09   14.70
  -1   9   0  122.39   21.90
  -1   9   0   85.89   23.80
  -1   9   0   90.19   16.80
  -1   9   0  123.69   12.00
   0  -9   0 1510.25   81.69
   0  -9   0 1479.95   81.29
   0  -9   0 1422.96   81.49
   0  -9   0 1407.66   82.49
   0  -9   0 1375.76   80.89
   0  -9   0 1342.37   81.49
   0  -9   0 1365.46   80.69
   0   9   0 1400.96   86.49
   0   9   0 1482.45   82.19
   0   9   0 1441.56   83.99
   0   9   0 1457.15   85.09
   0   9   0 1405.86   89.59
   0   9   0 1666.73   87.49
  -1  -9   0  291.27   18.40
  -1  -9   0  279.27   18.30
  -1  -9   0  265.77   19.60
  -1  -9   0  301.27   17.60
  -1  -9   0  308.17   18.00
  -1  -9   0  305.07   21.20
  -1  -9   0  292.97   19.20
  -1  -9   0  304.87   18.50
   1   9   0  325.17   24.80
   1   9   0  330.77   25.20
   1   9   0  244.18   23.30
  -2  -9   0  948.01   52.99
  -2  -9   0  920.01   53.19
  -2  -9   0  968.40   54.09
  -2  -9   0  914.21   53.79
  -2  -9   0  940.31   53.49
  -2  -9   0  952.50   53.69
   2   9   0  967.70   68.09
   2   9   0  886.61   53.49
   2   9   0  915.21   57.49
   2   9   0  941.71   57.89
  -3  -9   0  320.27   22.30
  -3  -9   0  333.47   21.40
  -3  -9   0  321.07   20.20
  -3  -9   0  319.27   20.30
  -3  -9   0  317.67   19.90
   3   9   0  360.56   30.10
   3   9   0  372.76   28.80
   3   9   0  313.17   20.10
  -4  -9   0  137.89   13.20
  -4  -9   0  141.19   11.00
  -4  -9   0  146.29   10.30
  -4  -9   0  131.89   11.20
   4   9   0  119.99   15.50
   4   9   0  150.08   10.80
  -5  -9   0   63.69    7.40
  -5  -9   0   77.89    8.50
   5   9   0   72.39    6.50
   5   9   0   68.49   12.30
   3 -10   0   68.79   11.50
   3 -10   0   87.19    6.80
   3 -10   0   88.19    7.30
   3 -10   0   81.59    6.50
  -3  10   0   80.19   10.50
  -3  10   0   86.49    8.00
  -3  10   0   80.69   17.30
   2 -10   0  223.28   13.90
   2 -10   0  228.88   14.60
   2 -10   0  201.18   13.10
   2 -10   0  213.68   16.70
   2 -10   0  206.18   16.30
  -2  10   0  228.68   15.70
  -2  10   0  213.28   20.20
  -2  10   0  221.58   15.40
  -2  10   0  214.28   17.70
  -2  10   0  189.38   22.70
   1 -10   0  320.27   19.40
   1 -10   0  339.17   20.40
   1 -10   0  319.97   20.20
   1 -10   0  347.47   21.30
  -1  10   0  343.87   21.70
  -1  10   0  317.27   31.20
  -1  10   0  334.87   25.90
  -1  10   0  361.26   41.80
  -1  10   0  316.87   22.70
   0 -10   0   52.69    5.20
   0 -10   0   51.29    6.20
   0 -10   0   54.79   10.50
   0 -10   0   51.99    7.50
   0 -10   0   60.79    6.10
   0  10   0   46.00   12.10
   0  10   0   45.50    9.50
   0  10   0   60.39   14.80
   0  10   0   52.79   11.50
  -1 -10   0   -3.90    4.20
  -1 -10   0    6.70    3.30
  -1 -10   0    5.00    3.90
  -1 -10   0    2.30    2.90
  -1 -10   0    4.00    2.60
  -1 -10   0    9.20    3.80
   1  10   0   11.80   11.70
   1  10   0   14.80    8.20
   1  10   0    7.60   11.10
   1  10   0    4.50   10.00
  -2 -10   0   10.40    7.40
  -2 -10   0    4.20    2.70
  -2 -10   0    3.80    3.40
  -2 -10   0   -0.80    3.00
  -2 -10   0    5.10    3.30
  -2 -10   0    8.90    3.50
   2  10   0   -4.60    9.70
   2  10   0    2.80   10.10
   2  10   0    7.10    9.40
  -3 -10   0   82.99    7.60
  -3 -10   0   95.19    8.20
  -3 -10   0   80.79    6.50
  -3 -10   0   70.29    7.50
   3  10   0   81.69   15.60
   3  10   0   71.49   10.20
   3  10   0   64.99   13.10
  -4 -10   0   -1.70    3.60
  -4 -10   0    3.00    2.80
  -4 -10   0   -1.80    4.20
  -4 -10   0    1.30    3.80
   4  10   0    3.40    9.30
   4  10   0   -3.40    3.70
   2 -11   0    8.20    3.20
   2 -11   0   12.60    3.50
   2 -11   0   10.80    3.10
  -2  11   0   11.20    6.50
  -2  11   0   10.50    4.60
  -2  11   0    6.20    8.70
   1 -11   0    5.70    4.80
   1 -11   0    1.20    3.70
   1 -11   0   -1.60    1.90
   1 -11   0    5.20    2.60
  -1  11   0  -12.50   17.40
  -1  11   0   14.90    9.00
  -1  11   0    8.90   17.90
  -1  11   0   -2.50    6.80
   0 -11   0   23.70    4.30
   0 -11   0   33.40    6.60
   0 -11   0   30.50    6.50
   0 -11   0   30.50    3.90
   0  11   0   26.50    7.80
   0  11   0   28.80   10.80
   0  11   0   30.00   13.30
   0  11   0   36.90   12.30
  -1 -11   0   58.39    5.10
  -1 -11   0   68.39   14.30
  -1 -11   0   57.49    5.40
  -1 -11   0   60.59    5.60
  -1 -11   0   44.30    5.00
   1  11   0   41.90   10.50
   1  11   0   51.09   11.80
   1  11   0   74.89   13.80
  -2 -11   0   17.00    3.10
  -2 -11   0    7.80    2.30
  -2 -11   0    8.90    4.80
  -2 -11   0   11.60    2.60
  -2 -11   0   10.00    3.60
   2  11   0   14.80    9.70
   2  11   0    0.60    9.20
   2  11   0    9.40   10.00
  -3 -11   0   23.90    3.40
  -3 -11   0   22.00    3.90
  -3 -11   0   22.60    3.90
  -3 -11   0   24.70    3.80
   3  11   0   10.10   11.10
   3  11   0   19.60    9.50
   3  11   0   23.20    6.40
   3  11   0   14.20    8.60
  -4 -11   0    7.60    2.50
  -4 -11   0   13.50    2.50
  -4 -11   0   12.80    4.10
   4  11   0    6.40    7.70
   4  11   0   14.70    4.30
   1 -12   0   23.80    5.10
   1 -12   0   16.80    3.20
   1 -12   0   14.40    2.00
   1 -12   0   19.50    4.10
   1 -12   0   22.30    3.50
  -1  12   0   17.00    8.40
  -1  12   0   16.00    8.30
  -1  12   0    9.90   14.60
   0 -12   0   52.59    5.20
   0 -12   0   64.79    4.40
   0 -12   0   60.99    8.90
   0  12   0   62.09   11.90
   0  12   0   77.69   15.50
   0  12   0  103.69   18.10
  -1 -12   0    7.70    2.10
  -1 -12   0    7.80    2.20
  -1 -12   0    5.30    1.60
  -1 -12   0    3.40   11.10
   1  12   0    4.70   10.90
   1  12   0   13.10    8.20
   1  12   0    0.60   11.50
   1  12   0    6.60    8.10
  -2 -12   0   42.90    4.60
  -2 -12   0   37.60    3.40
  -2 -12   0   35.30    4.30
  -2 -12   0   40.20    3.70
   2  12   0   37.20    9.00
   2  12   0   29.50    8.90
   2  12   0   27.70    7.70
  -3 -12   0    1.80    1.50
  -3 -12   0    5.60    3.20
   3  12   0    4.80    6.70
   3  12   0   14.30    9.30
   0 -13   0   55.49    4.60
   0 -13   0   48.80    6.50
   0  13   0   55.29   12.20
  -1 -13   0   40.70    2.90
  -1 -13   0   33.30    4.00
   1  13   0   46.70   18.20
   1  13   0   39.00    8.00
   1  13   0   53.89   10.50
  -2 -13   0    0.10    2.20
   2  13   0    0.10    6.70
   2  13   0    6.30    6.60
   1  13  -1   10.60    7.20
   1  13  -1   21.10    6.60
   3  12  -1   66.89   11.20
  -3 -12   1  101.59    6.10
  -3 -12   1   99.79    5.90
   2  12  -1   35.50    8.80
   2  12  -1   42.80    8.80
   2  12  -1   46.00    7.60
  -2 -12   1   52.79    4.90
  -2 -12   1   40.40    3.80
  -2 -12   1   47.80    3.70
   1  12  -1  155.18   14.60
   1  12  -1  111.29   15.00
   1  12  -1  125.89   23.70
  -1 -12   1  127.39    8.40
  -1 -12   1  120.39    7.70
  -1 -12   1  125.99    7.70
   0  12  -1   63.19   11.00
   0  12  -1   62.49   12.70
   0  12  -1   89.19   16.80
   0 -12   1   69.79    9.50
   0 -12   1   65.99    4.70
   0 -12   1   76.19    5.70
  -1  12  -1   40.90   14.10
  -1  12  -1   52.39    8.90
  -1  12  -1   37.10   11.00
   1 -12   1   41.30    4.80
   1 -12   1   42.50    3.40
   4  11  -1   16.50    4.80
  -4 -11   1   15.20    4.30
  -4 -11   1   21.30    3.50
   3  11  -1   93.59   17.00
  -3 -11   1   93.49    7.70
  -3 -11   1   96.29    6.70
  -3 -11   1  100.19    6.80
   2  11  -1  191.38   20.10
   2  11  -1  174.58   19.20
  -2 -11   1  192.08   12.10
  -2 -11   1  193.58   11.40
  -2 -11   1  177.98   14.00
  -2 -11   1  189.88   11.70
   1  11  -1  180.38   22.50
   1  11  -1  175.88   19.50
   1  11  -1  241.08   21.30
   1  11  -1  140.39   29.30
  -1 -11   1  204.48   12.60
  -1 -11   1  195.38   12.00
  -1 -11   1  201.88   12.20
  -1 -11   1  192.58   11.90
   0  11  -1   -4.00   11.90
   0  11  -1    7.30    8.00
   0  11  -1   23.50   11.70
   0 -11   1   11.80    2.50
   0 -11   1   11.50    2.30
   0 -11   1   13.10    6.70
  -1  11  -1  230.58   18.10
  -1  11  -1  256.17   29.80
  -1  11  -1  239.98   20.00
   1 -11   1  219.58   13.60
   1 -11   1  214.88   14.20
   1 -11   1  204.38   12.80
   1 -11   1  206.38   14.70
   1 -11   1  210.98   14.50
  -2  11  -1  159.48   13.70
  -2  11  -1  173.28   33.50
   2 -11   1  144.99   10.10
   2 -11   1  155.48   10.20
   2 -11   1  142.69   10.40
   4  10  -1    0.50    3.80
   4  10  -1  -19.40   18.60
   4  10  -1    0.80    8.80
  -4 -10   1   -6.70    4.00
  -4 -10   1    4.90    2.70
  -4 -10   1    7.00    3.40
   3  10  -1   31.20   10.50
   3  10  -1   56.89   10.80
   3  10  -1   39.80   13.60
   3  10  -1   56.59   13.60
  -3 -10   1   41.20    5.80
  -3 -10   1   37.80    5.80
  -3 -10   1   35.40    6.30
  -3 -10   1   31.20    4.50
   2  10  -1   64.49   11.50
   2  10  -1   53.99   18.20
   2  10  -1   75.59   13.10
   2  10  -1   44.30   11.30
  -2 -10   1   73.09   10.30
  -2 -10   1   68.79    7.50
  -2 -10   1   65.79    6.50
  -2 -10   1   68.39    6.40
   1  10  -1   92.89   15.40
   1  10  -1   82.89   13.40
   1  10  -1  105.89   20.20
  -1 -10   1   87.19    7.90
  -1 -10   1   92.69    7.20
  -1 -10   1   91.09    6.90
  -1 -10   1   72.39    9.00
  -1 -10   1   94.39    7.80
   0  10  -1  214.98   20.50
   0  10  -1  181.48   20.60
   0  10  -1  200.98   24.20
   0  10  -1  156.28   20.20
   0 -10   1  186.98   11.40
   0 -10   1  186.98   12.30
   0 -10   1  170.18   15.30
   0 -10   1  160.78   13.20
   0 -10   1  181.88   11.30
  -1  10  -1   35.40   19.50
  -1  10  -1   24.30    8.50
  -1  10  -1   48.50   19.40
  -1  10  -1   30.10    8.90
  -1  10  -1   29.90    6.90
   1 -10   1   29.70    5.00
   1 -10   1   25.90    4.20
   1 -10   1   32.00    6.70
   1 -10   1   31.10    5.70
  -2  10  -1  222.48   20.40
  -2  10  -1  179.58   15.80
  -2  10  -1  189.18   14.50
   2 -10   1  203.28   13.30
   2 -10   1  214.38   13.20
   2 -10   1  189.78   12.10
   2 -10   1  213.68   13.10
  -3  10  -1  140.79   10.20
  -3  10  -1  150.08   12.40
  -3  10  -1  126.19   22.30
   3 -10   1  138.69   11.60
   3 -10   1  124.39    9.60
   3 -10   1  148.69    9.60
   5   9  -1   13.20    3.30
  -5  -9   1   14.50    4.00
  -5  -9   1    9.40    4.80
   4   9  -1  -14.70   21.30
   4   9  -1    1.90   12.20
   4   9  -1    2.80    9.70
  -4  -9   1    1.10    4.50
  -4  -9   1   -0.90    5.60
  -4  -9   1    0.80    3.50
  -4  -9   1    2.10    3.90
  -4  -9   1    7.40    5.00
   3   9  -1    2.90    4.60
   3   9  -1   15.10   10.40
   3   9  -1   26.50   14.10
   3   9  -1    7.30   13.70
  -3  -9   1   -4.50    5.50
  -3  -9   1    2.80    5.90
  -3  -9   1    2.40    3.20
   2   9  -1  482.55   35.20
   2   9  -1  464.05   34.10
   2   9  -1  481.95   28.60
   2   9  -1  454.95   43.10
   2   9  -1  425.76   29.80
  -2  -9   1  490.55   28.30
  -2  -9   1  473.35   29.00
  -2  -9   1  486.55   28.20
  -2  -9   1  475.55   28.60
  -2  -9   1  483.95   27.80
  -2  -9   1  479.85   29.40
  -2  -9   1  496.25   27.70
   1   9  -1   46.20   12.80
   1   9  -1   43.70   10.40
   1   9  -1   33.40   11.10
   1   9  -1   16.70   10.00
   1   9  -1   29.60   15.00
  -1  -9   1   39.00    5.40
  -1  -9   1   37.70    5.00
  -1  -9   1   46.10    6.30
  -1  -9   1   40.70    5.70
  -1  -9   1   43.90    6.60
  -1  -9   1   38.00    6.60
   0   9  -1  253.37   21.70
   0   9  -1  257.77   28.70
   0   9  -1  245.78   28.60
   0   9  -1  269.57   22.80
   0  -9   1  261.77   16.10
   0  -9   1  249.58   21.30
   0  -9   1  256.57   15.40
   0  -9   1  250.67   15.50
   0  -9   1  247.28   15.60
  -1   9  -1  -12.00   16.20
  -1   9  -1    0.50    8.40
  -1   9  -1   -6.30    6.60
  -1   9  -1    2.00    5.90
  -1   9  -1    5.00    7.60
  -1   9  -1    9.60   18.60
   1  -9   1    6.50    5.30
   1  -9   1    0.20    4.10
   1  -9   1    2.10    3.00
   1  -9   1    6.10    2.40
  -2   9  -1   50.79    8.80
  -2   9  -1   55.69   11.00
  -2   9  -1   53.99    7.40
  -2   9  -1   64.39    9.70
   2  -9   1   52.69    8.30
   2  -9   1   69.49    7.10
   2  -9   1   58.89    6.60
   2  -9   1   67.49    8.30
   2  -9   1   54.99    5.80
  -3   9  -1   -1.20    4.60
  -3   9  -1   -4.40    4.60
  -3   9  -1   -2.30   13.80
  -3   9  -1    1.30    6.90
   3  -9   1   -3.70    4.20
   3  -9   1    1.90    3.30
   3  -9   1    1.90    3.40
   3  -9   1   -4.20    3.20
   3  -9   1    0.60    3.30
   5   8  -1   29.50    5.70
  -5  -8   1   17.50    7.10
  -5  -8   1   11.90    6.50
   4   8  -1   20.50    4.90
   4   8  -1   21.70   13.90
   4   8  -1   22.30    7.60
  -4  -8   1   29.00    9.70
  -4  -8   1   29.10    5.10
  -4  -8   1   24.30    5.00
   3   8  -1   -1.40   14.00
   3   8  -1  -15.10   11.60
   3   8  -1    4.30    4.10
   3   8  -1   -2.00    3.50
   3   8  -1   -0.50   15.00
  -3  -8   1   -1.50    3.70
  -3  -8   1    1.00    4.30
  -3  -8   1   10.50    5.60
  -3  -8   1   -9.20    4.60
  -3  -8   1    4.10    2.70
  -3  -8   1   16.90    8.20
   2   8  -1    4.50   11.00
   2   8  -1   -5.00   10.30
   2   8  -1    4.90   12.70
   2   8  -1   -0.60    2.60
   2   8  -1   -0.10   11.80
   2   8  -1   -2.60    5.10
   2   8  -1    9.10   16.00
  -2  -8   1    1.80    3.10
  -2  -8   1   -1.50    3.30
  -2  -8   1    3.80    3.20
  -2  -8   1   -1.80    3.50
  -2  -8   1   -6.20    5.50
  -2  -8   1    0.00    2.10
   1   8  -1  322.77   28.90
   1   8  -1  303.17   22.30
   1   8  -1  335.87   25.10
   1   8  -1  357.16   26.80
  -1  -8   1  254.97   21.70
  -1  -8   1  326.77   20.30
  -1  -8   1  337.37   19.70
  -1  -8   1  346.97   19.40
  -1  -8   1  311.97   20.10
  -1  -8   1  331.07   20.00
  -1  -8   1  326.37   19.20
   0   8  -1  454.35   29.70
   0   8  -1  492.55   31.70
   0   8  -1  450.15   31.90
   0   8  -1  433.56   37.20
   0  -8   1  474.25   26.80
   0  -8   1  438.46   29.70
   0  -8   1  462.95   26.70
   0  -8   1  467.35   26.40
   0  -8   1  493.65   27.30
   0  -8   1  413.86   27.80
   0  -8   1  447.76   28.40
   0  -8   1  458.55   27.00
   0  -8   1  465.65   27.10
  -1   8  -1   20.50    5.60
  -1   8  -1   28.90    7.40
  -1   8  -1   25.90    6.60
  -1   8  -1    1.30   20.20
  -1   8  -1   20.20    7.00
  -1   8  -1   14.40    6.90
  -1   8  -1   28.50   15.00
   1  -8   1   30.40    5.10
   1  -8   1   20.10    3.60
   1  -8   1   21.10    6.10
   1  -8   1   16.90    3.80
   1  -8   1   23.20    5.00
  -2   8  -1  497.65   30.60
  -2   8  -1  489.55   34.50
  -2   8  -1  488.95   30.00
  -2   8  -1  484.15   30.60
  -2   8  -1  450.05   35.40
  -2   8  -1  475.65   31.30
   2  -8   1  493.75   28.30
   2  -8   1  490.95   29.70
   2  -8   1  503.05   29.30
   2  -8   1  518.65   29.70
   2  -8   1  485.35   29.00
  -3   8  -1  196.58   16.50
  -3   8  -1  230.98   16.40
  -3   8  -1  207.58   18.70
  -3   8  -1  212.38   14.90
  -3   8  -1  205.58   25.30
   3  -8   1  196.48   14.20
   3  -8   1  206.78   13.80
   3  -8   1  204.68   14.10
   3  -8   1  212.68   14.10
   3  -8   1  215.78   14.50
  -4   8  -1   93.89   13.30
  -4   8  -1   97.09   15.40
  -4   8  -1  109.69    9.10
  -4   8  -1  109.29   10.70
   4  -8   1  101.99    7.20
   4  -8   1   74.39   13.10
   5   7  -1   56.59    7.60
   5   7  -1   67.59    9.60
   4   7  -1  122.69   13.40
   4   7  -1  147.59   11.20
  -4  -7   1  136.09   13.80
  -4  -7   1  145.29   12.30
   3   7  -1 1260.47   68.99
   3   7  -1 1062.79   70.19
   3   7  -1 1134.39   76.89
  -3  -7   1 1270.07   69.19
  -3  -7   1 1234.58   69.79
  -3  -7   1 1348.37   70.49
  -3  -7   1 1210.78   69.69
  -3  -7   1 1245.08   69.89
   2   7  -1   89.99   19.80
   2   7  -1  127.19    8.40
   2   7  -1  129.39   20.10
   2   7  -1   86.89   19.70
   2   7  -1  113.89    9.90
   2   7  -1  123.39   22.00
   2   7  -1  127.39   17.40
  -2  -7   1  115.99   10.20
  -2  -7   1  130.49    9.40
  -2  -7   1  120.19    9.20
  -2  -7   1  122.89    8.60
  -2  -7   1  108.49   14.20
  -2  -7   1  138.29    9.60
   1   7  -1  789.52   44.80
   1   7  -1  799.42   47.90
   1   7  -1  714.03   49.20
   1   7  -1  710.33   46.60
  -1  -7   1  826.52   43.30
  -1  -7   1  776.82   43.00
  -1  -7   1  643.64   46.10
  -1  -7   1  787.72   43.30
  -1  -7   1  732.93   43.60
  -1  -7   1  779.62   43.60
  -1  -7   1  729.93   42.90
   0   7  -1  541.65   35.30
   0   7  -1  524.45   34.50
   0   7  -1  552.94   33.10
   0   7  -1  567.04   33.30
   0  -7   1  509.25   31.70
   0  -7   1  535.15   32.20
   0  -7   1  547.55   31.20
   0  -7   1  577.14   31.40
   0  -7   1  547.65   31.50
   0  -7   1  544.65   31.90
   0  -7   1  556.54   31.40
   0  -7   1  549.85   31.90
  -1   7  -1  306.97   20.70
  -1   7  -1  288.97   29.90
  -1   7  -1  327.77   23.30
  -1   7  -1  320.57   21.00
  -1   7  -1  286.27   23.80
  -1   7  -1  281.77   44.60
  -1   7  -1  317.87   21.00
  -1   7  -1  315.87   21.40
  -1   7  -1  335.97   20.40
  -1   7  -1  321.57   21.00
   1  -7   1  322.77   21.10
   1  -7   1  311.57   18.90
   1  -7   1  333.57   19.40
   1  -7   1  332.07   18.70
   1  -7   1  309.97   19.80
  -2   7  -1  568.84   31.90
  -2   7  -1  530.85   35.70
  -2   7  -1  524.35   32.80
  -2   7  -1  468.65   34.10
  -2   7  -1  459.05   36.70
  -2   7  -1  550.44   32.20
   2  -7   1  527.05   30.60
   2  -7   1  532.15   31.40
   2  -7   1  580.04   31.40
  -3   7  -1  190.28   16.60
  -3   7  -1  198.48   25.00
  -3   7  -1  185.68   15.50
  -3   7  -1  201.98   15.70
   3  -7   1  182.78   13.30
   3  -7   1  228.78   15.30
   3  -7   1  204.98   13.80
   3  -7   1  220.78   14.50
   3  -7   1  217.38   14.10
  -4   7  -1  239.38   18.80
  -4   7  -1  258.97   20.60
  -4   7  -1  259.97   17.40
  -4   7  -1  251.57   16.70
   4  -7   1  241.08   15.30
   4  -7   1  242.38   17.30
  -5  -6   1   10.70    8.80
   4   6  -1  130.19   10.60
   4   6  -1  142.09   10.70
   4   6  -1  129.79   12.70
   4   6  -1  135.19   10.90
  -4  -6   1  104.59   17.70
  -4  -6   1  117.89   21.10
  -4  -6   1  103.99   12.80
  -4  -6   1  122.99   14.10
  -4  -6   1  132.59   11.10
   3   6  -1  674.43   38.30
   3   6  -1  634.24   38.70
   3   6  -1  622.44   40.10
   3   6  -1  609.74   51.79
  -3  -6   1  637.14   41.90
  -3  -6   1  717.83   40.20
  -3  -6   1  716.33   39.00
  -3  -6   1  746.33   39.30
  -3  -6   1  675.83   39.90
   2   6  -1  861.31   47.30
  -2  -6   1  829.72   47.50
  -2  -6   1  800.72   48.30
  -2  -6   1  816.42   47.90
  -2  -6   1  832.92   48.00
  -2  -6   1  867.11   47.90
   1   6  -1   87.19   15.40
   1   6  -1  105.59    8.80
  -1  -6   1  104.39    7.00
  -1  -6   1  104.59    7.80
  -1  -6   1   79.99    7.90
  -1  -6   1  112.19    7.80
  -1  -6   1  102.89    7.10
   0   6  -1 1362.06   80.29
   0   6  -1 1440.76   78.39
   0   6  -1 1437.06   78.89
   0   6  -1 1413.86   78.39
   0   6  -1 1482.05   79.89
   0   6  -1 1404.36   78.79
   0   6  -1 1386.66   78.79
   0   6  -1 1382.26   79.89
   0  -6   1 1276.37   77.69
   0  -6   1 1425.16   77.69
   0  -6   1 1367.16   78.19
   0  -6   1 1383.56   77.59
   0  -6   1 1301.97   77.39
   0  -6   1 1317.77   77.99
  -1   6  -1  770.72   44.40
  -1   6  -1  758.92   46.30
  -1   6  -1  733.83   46.60
  -1   6  -1  792.02   44.50
  -1   6  -1  765.32   45.10
  -1   6  -1  767.92   50.69
  -1   6  -1  785.92   44.90
  -1   6  -1  763.92   45.10
   1  -6   1  773.32   44.10
   1  -6   1  788.02   43.50
  -2   6  -1  783.82   45.40
  -2   6  -1  745.33   44.40
  -2   6  -1  784.32   44.40
  -2   6  -1  767.32   45.70
  -2   6  -1  779.72   45.10
  -2   6  -1  780.12   45.00
  -2   6  -1  775.42   47.50
   2  -6   1  782.12   43.30
   2  -6   1  789.72   44.00
   2  -6   1  733.33   43.90
   2  -6   1  735.43   43.80
   2  -6   1  712.13   43.30
   2  -6   1  748.13   44.40
  -3   6  -1  203.78   15.90
  -3   6  -1  212.28   16.00
  -3   6  -1  227.38   24.60
  -3   6  -1  210.28   15.80
  -3   6  -1  232.08   26.20
  -3   6  -1  215.58   18.20
  -3   6  -1  206.48   19.80
   3  -6   1  219.18   15.30
   3  -6   1  226.48   15.10
   3  -6   1  210.28   14.90
   3  -6   1  218.58   14.30
   3  -6   1  203.78   14.00
   3  -6   1  220.58   14.60
  -4   6  -1  101.49   12.00
  -4   6  -1  119.19   13.90
  -4   6  -1  107.59   11.00
  -4   6  -1  109.29   17.30
   4  -6   1  118.19    9.10
   4  -6   1  106.29   10.90
   4  -6   1  113.29    9.10
   4  -6   1   92.99    9.90
  -5   6  -1   68.29   12.00
   5   5  -1    4.20    3.70
   5   5  -1    9.80    6.10
   5   5  -1    6.30    5.60
   4   5  -1    7.00    5.90
   4   5  -1   12.70    4.70
   4   5  -1    8.50    3.30
   4   5  -1   10.20    4.90
   4   5  -1   20.10    7.30
   4   5  -1   11.10    6.00
   4   5  -1  -22.80   23.10
  -4  -5   1    4.80   16.00
  -4  -5   1   14.50    7.00
  -4  -5   1   11.90    5.40
  -4  -5   1    7.80    7.50
   3   5  -1   16.40    3.20
   3   5  -1   15.60    6.20
   3   5  -1   19.90    3.10
   3   5  -1   21.20    6.20
   3   5  -1   -8.70   16.90
   3   5  -1   11.20    4.50
  -3  -5   1   16.40    4.00
  -3  -5   1   17.10    3.80
  -3  -5   1    8.90    7.60
  -3  -5   1   19.10    3.60
   2   5  -1   32.60    3.00
   2   5  -1   32.10    4.80
  -2  -5   1   27.10    4.40
  -2  -5   1   26.50    4.60
  -2  -5   1   22.50    5.40
  -2  -5   1   25.00    4.50
   1   5  -1  281.87   19.50
   1   5  -1  302.67   18.60
  -1  -5   1  303.97   17.90
  -1  -5   1  306.37   17.50
  -1  -5   1  307.87   17.70
  -1  -5   1  288.17   18.00
   0   5  -1  354.26   21.10
   0   5  -1  329.87   21.80
   0   5  -1  374.06   21.90
   0   5  -1  368.26   21.00
   0   5  -1  331.57   21.00
   0  -5   1  340.47   20.40
   0  -5   1  328.47   20.10
   0  -5   1  360.76   20.50
   0  -5   1  341.87   20.10
  -1   5  -1 1941.11  110.49
  -1   5  -1 1863.71  112.19
  -1   5  -1 1990.90  111.89
  -1   5  -1 1933.91  110.99
  -1   5  -1 1978.00  110.49
  -1   5  -1 2224.18  113.59
  -1   5  -1 2077.49  111.29
   1  -5   1 2013.60  109.99
   1  -5   1 1779.82  109.69
   1  -5   1 1960.80  110.59
   1  -5   1 1922.21  110.39
  -2   5  -1  253.27   16.60
  -2   5  -1  261.77   33.70
  -2   5  -1  248.58   16.40
  -2   5  -1  249.28   20.10
  -2   5  -1  256.27   17.00
  -2   5  -1  233.18   15.90
  -2   5  -1  248.08   16.50
   2  -5   1  267.97   14.70
   2  -5   1  258.47   17.20
   2  -5   1  237.28   17.60
   2  -5   1  221.68   16.20
   2  -5   1  248.58   15.00
   2  -5   1  247.68   15.70
  -3   5  -1   99.39   10.10
  -3   5  -1   72.69   14.10
  -3   5  -1   57.49    9.60
  -3   5  -1   84.29   10.40
  -3   5  -1   70.29    8.70
  -3   5  -1   80.89   11.10
  -3   5  -1   69.99   11.50
   3  -5   1   74.19    9.00
   3  -5   1   77.69    8.90
   3  -5   1   80.49   10.20
   3  -5   1   71.49    8.30
   3  -5   1   69.09    8.30
   3  -5   1   97.29    8.40
  -4   5  -1   30.90   12.70
  -4   5  -1   21.30    5.90
  -4   5  -1   20.00    6.50
  -4   5  -1   19.00    9.20
   4  -5   1   21.80    5.40
   4  -5   1   25.80    4.70
   4  -5   1   22.50    5.90
   4  -5   1   21.00    4.50
   4  -5   1   32.90    5.80
  -5   5  -1   34.20    7.20
  -5   5  -1   32.80    9.50
   5  -5   1   38.40    4.40
   6   4  -1   -5.20    3.30
   6   4  -1    2.10    4.20
   5   4  -1    4.20    3.40
   5   4  -1    1.70    6.20
   5   4  -1    3.90    6.20
   4   4  -1   42.10    8.90
   4   4  -1   34.00    6.20
   4   4  -1   43.30    8.00
  -4  -4   1   31.90   13.50
   3   4  -1   -0.30    1.40
   3   4  -1    0.80    6.20
   3   4  -1    6.10    4.80
   3   4  -1    0.90    2.40
  -3  -4   1    3.80    3.00
  -3  -4   1    4.60    3.30
  -3  -4   1    4.80    4.10
  -3  -4   1   -5.70    9.20
   2   4  -1   82.59    5.10
   2   4  -1   78.19    6.00
  -2  -4   1   71.19    6.10
  -2  -4   1   60.49   10.90
  -2  -4   1   74.09    6.60
  -2  -4   1   72.69    6.10
   1   4  -1  512.95   30.40
   1   4  -1  546.75   29.60
  -1  -4   1  487.45   29.30
  -1  -4   1  495.05   29.00
  -1  -4   1  492.85   28.80
  -1  -4   1  503.55   29.00
   0   4  -1 1068.39   63.49
   0   4  -1 1194.38   62.69
   0   4  -1 1261.27   63.59
   0   4  -1 1102.29   62.99
   0   4  -1 1093.49   62.89
   0  -4   1 1083.59   62.59
   0  -4   1 1098.99   62.39
   0  -4   1 1053.29   62.29
   0  -4   1 1070.19   62.49
  -1   4  -1  906.21   51.99
  -1   4  -1  922.51   52.59
  -1   4  -1  900.41   51.99
  -1   4  -1  861.81   53.09
  -1   4  -1  912.61   51.69
  -1   4  -1  978.00   53.79
   1  -4   1  904.31   51.89
   1  -4   1  878.01   50.99
   1  -4   1  930.61   51.19
   1  -4   1  940.41   51.39
  -2   4  -1   20.50    6.40
  -2   4  -1   19.30    3.90
  -2   4  -1   29.40   10.90
  -2   4  -1   38.80    7.10
  -2   4  -1   30.80    4.90
  -2   4  -1   21.50    3.50
  -2   4  -1   20.50    3.60
  -2   4  -1   18.70    7.60
   2  -4   1   24.80    2.90
   2  -4   1   17.70    3.70
   2  -4   1   29.00    4.90
  -3   4  -1   49.80    8.60
  -3   4  -1   51.59    9.00
  -3   4  -1   56.39    7.30
  -3   4  -1   43.90   12.10
   3  -4   1   58.89    8.00
   3  -4   1   54.29    7.10
   3  -4   1   39.00    5.50
   3  -4   1   54.99    7.00
   3  -4   1   45.90    9.20
   3  -4   1   51.99    7.00
   3  -4   1   44.00    7.80
  -4   4  -1   39.80   10.50
  -4   4  -1   37.70   11.40
  -4   4  -1   29.50    7.40
  -4   4  -1   25.00    6.20
   4  -4   1   31.70    6.40
   4  -4   1   34.50    5.80
   4  -4   1   32.90    6.90
   4  -4   1   39.10    7.50
   4  -4   1   33.90    4.60
  -5   4  -1   13.60    8.50
  -5   4  -1   21.70    6.40
  -5   4  -1   21.50    8.30
   5  -4   1   11.60    3.10
   6   3  -1   19.40    3.30
   5   3  -1   83.99   10.00
   5   3  -1   88.59   11.60
   5   3  -1   68.89    7.50
   5   3  -1  106.69   13.50
   4   3  -1  237.88   16.20
   4   3  -1  235.18   18.00
   4   3  -1  233.28   16.60
   4   3  -1  233.88   16.70
   4   3  -1  279.47   16.60
   4   3  -1  245.18   14.60
   4   3  -1  221.58   17.10
   3   3  -1 3831.72  216.38
   3   3  -1 3929.51  215.88
   2   3  -1 1760.92   96.39
   2   3  -1 1835.12   96.19
  -2  -3   1 1576.04   96.39
   1   3  -1 1156.28   64.49
   1   3  -1 1319.77   65.19
  -1  -3   1 1155.38   64.69
  -1  -3   1 1077.89   64.69
  -1  -3   1 1061.89   64.59
   0   3  -1  869.41   45.40
   0   3  -1  777.22   45.50
   0   3  -1  848.72   45.70
   0   3  -1  932.91   46.10
   0   3  -1  758.02   45.90
   0  -3   1  746.13   45.30
   0  -3   1  739.53   45.10
   0  -3   1  776.32   45.20
  -1   3  -1 2412.76  126.59
  -1   3  -1 2308.37  125.29
  -1   3  -1 2293.67  125.49
  -1   3  -1 2172.88  125.19
  -1   3  -1 2009.70  125.19
  -1   3  -1 2314.17  125.39
   1  -3   1 2269.47  124.89
   1  -3   1 2228.28  124.59
   1  -3   1 2149.48  124.39
  -2   3  -1 1894.81  111.49
  -2   3  -1 2061.99  112.19
  -2   3  -1 2025.50  111.89
  -2   3  -1 1996.50  111.89
  -2   3  -1 1975.10  114.89
  -2   3  -1 1813.32  111.99
   2  -3   1 1947.51  111.49
   2  -3   1 2113.99  111.29
   2  -3   1 2098.99  111.29
  -3   3  -1  714.53   46.40
  -3   3  -1  751.82   46.00
  -3   3  -1  752.12   46.50
  -3   3  -1  832.42   46.00
   3  -3   1  864.81   45.00
   3  -3   1  865.81   45.70
   3  -3   1  726.03   45.50
   3  -3   1  782.82   45.10
   3  -3   1  797.12   45.40
   3  -3   1  794.72   45.10
  -4   3  -1  134.29   16.20
  -4   3  -1  156.78   15.00
  -4   3  -1  144.49   13.60
  -4   3  -1  165.68   13.90
   4  -3   1  157.38   11.40
   4  -3   1  154.28   12.40
   4  -3   1  143.69   11.10
   4  -3   1  128.19   12.70
   4  -3   1  164.88   13.90
   4  -3   1  160.98   15.00
  -5   3  -1   70.99   12.00
  -5   3  -1   65.39   12.20
   6   2  -1   51.19    4.20
   5   2  -1  261.27   21.60
   5   2  -1  206.28   15.00
   5   2  -1  254.67   18.10
   4   2  -1  135.39   12.00
   4   2  -1  168.58   12.00
   4   2  -1  128.89   14.20
   4   2  -1  150.58   11.40
   4   2  -1  139.19   12.00
   4   2  -1  158.28   11.20
   4   2  -1  138.59   14.70
   3   2  -1 1418.36   75.99
   3   2  -1 1393.16   75.39
  -3  -2   1 1233.58   79.09
   2   2  -1  584.84   33.00
   2   2  -1  571.94   32.70
   2   2  -1  590.54   32.90
   1   2  -1 4424.36  249.58
   1   2  -1 4726.03  249.68
  -1  -2   1 4330.17  249.68
   0   2  -1 1727.23   92.99
   0   2  -1 1746.63   93.09
   0   2  -1 1702.73   93.39
   0  -2   1 1548.35   92.69
   0  -2   1 1653.03   92.79
   0  -2   1 1622.54   92.89
  -1   2  -1 1322.77   76.39
  -1   2  -1 1389.66   76.59
  -1   2  -1 1516.75   77.79
  -1   2  -1 1337.87   76.69
  -1   2  -1 1377.46   76.69
   1  -2   1 1331.87   76.39
   1  -2   1 1368.66   76.19
   1  -2   1 1300.67   75.99
  -2   2  -1 4111.29  224.08
  -2   2  -1 3839.42  223.68
  -2   2  -1 3976.70  223.98
  -2   2  -1 4062.89  224.18
   2  -2   1 4106.89  223.68
  -3   2  -1  603.34   46.00
  -3   2  -1  553.24   34.70
  -3   2  -1  572.34   33.50
  -3   2  -1  587.14   34.00
  -3   2  -1  615.74   34.30
  -3   2  -1  480.35   34.50
   3  -2   1  619.04   34.10
   3  -2   1  578.44   33.10
  -4   2  -1  218.28   19.90
  -4   2  -1  249.28   20.40
  -4   2  -1  299.57   21.50
   4  -2   1  275.67   17.50
   4  -2   1  274.07   19.30
   4  -2   1  283.67   17.20
  -5   2  -1  121.89   15.30
  -5   2  -1   91.19   18.30
   5  -2   1  125.89    9.10
   5  -2   1  104.29   12.40
   6   1  -1    4.00    2.00
   5   1  -1  170.08   12.70
   5   1  -1  207.88   16.70
   5   1  -1  193.88   12.90
   4   1  -1  117.59   10.10
   4   1  -1  105.39    7.60
   4   1  -1  121.29   14.00
   4   1  -1  102.29   14.00
   4   1  -1  122.39   10.50
   4   1  -1   94.69    9.80
   4   1  -1  107.79   10.30
   2   1  -1   39.60    3.30
   2   1  -1   38.40    3.30
   2   1  -1   37.10    2.60
   1   1  -1   67.09    4.20
   1   1  -1   63.09    3.90
   1   1  -1   64.49    4.10
   0   1  -1  184.08   10.30
   0   1  -1  188.48   10.30
   0  -1   1  167.08   10.00
   0  -1   1  168.08   10.10
   0  -1   1  199.58   10.30
   0  -1   1  153.78   10.00
  -1   1  -1  545.55   29.00
  -1   1  -1  549.05   29.90
  -1   1  -1  497.75   28.90
  -1   1  -1  513.35   28.90
  -1   1  -1  485.45   28.80
  -1   1  -1  517.55   28.50
   1  -1   1  517.45   28.80
   1  -1   1  489.55   28.50
   1  -1   1  530.45   28.60
   1  -1   1  471.25   30.20
  -2   1  -1  409.86   24.10
  -2   1  -1  388.76   23.80
  -2   1  -1  395.56   24.30
  -2   1  -1  436.36   26.30
  -2   1  -1  434.86   24.10
   2  -1   1  432.16   23.80
  -3   1  -1  276.17   20.10
  -3   1  -1  337.07   30.10
  -3   1  -1  326.77   19.60
  -3   1  -1  300.57   19.80
  -3   1  -1  341.17   19.00
   3  -1   1  307.97   18.60
   3  -1   1  321.37   20.20
  -4   1  -1  340.97   22.90
  -4   1  -1  336.87   23.10
  -4   1  -1  322.57   25.20
   4  -1   1  329.47   21.20
   4  -1   1  351.66   23.10
   4  -1   1  347.27   21.50
   4  -1   1  365.76   21.50
   4  -1   1  342.57   21.20
   4  -1   1  339.37   22.60
  -5   1  -1   90.39   16.30
   5  -1   1   70.39    6.90
   5  -1   1   48.20    8.30
   6  -1   1   37.20    3.70
   6   0  -1    0.90    2.00
   5   0  -1   30.80    6.60
   5   0  -1   14.80    8.80
   5   0  -1   19.60    4.20
   5   0  -1   25.80    5.20
   4   0  -1   64.89    8.30
   4   0  -1   59.39    9.00
   4   0  -1   59.19    8.10
   4   0  -1   55.69    8.20
   4   0  -1   74.69   13.80
   4   0  -1   46.30    9.20
   3   0  -1    5.40    1.00
   3   0  -1    8.80    1.80
  -3   0   1    9.10    3.30
   2   0  -1    3.80    0.70
   2   0  -1    2.10    1.10
   2   0  -1    3.50    1.10
   1   0  -1   45.80    3.10
   1   0  -1   38.70    2.80
   1   0  -1   42.40    2.50
   0   0  -1  287.87   15.40
   0   0  -1  280.77   15.90
   0   0  -1  287.47   15.70
   0   0  -1  262.07   15.50
   0   0   1  271.57   15.50
   0   0   1  278.57   15.50
   0   0   1  270.57   15.50
   0   0   1  281.37   15.80
   0   0   1  261.77   15.40
   0   0   1  291.97   15.90
  -1   0  -1  412.96   21.40
  -1   0  -1  341.07   20.30
  -1   0  -1  337.37   20.50
   1   0   1  390.96   20.30
   1   0   1  346.77   20.30
   1   0   1  364.46   20.30
   1   0   1  354.26   21.50
  -2   0  -1  154.38    8.80
   2   0   1  134.69    8.30
   2   0   1  122.99    7.90
   2   0   1  143.39   14.80
  -3   0  -1   19.80    3.70
  -3   0  -1   32.50   11.10
  -3   0  -1   17.50    4.50
   3   0   1   14.10    5.50
  -4   0  -1   10.30    5.90
  -4   0  -1    4.20    5.60
   4   0   1   -1.40    3.40
   4   0   1    1.90    4.40
   4   0   1   13.70    7.90
   4   0   1   -6.60    6.70
   4   0   1   -2.00    4.40
   4   0   1    5.70    5.00
  -5   0  -1   61.39   11.00
  -5   0  -1   83.99   10.70
  -5   0  -1   80.79   11.90
  -5   0  -1   58.09   16.00
   5   0   1  112.89   15.00
   5   0   1   74.79    7.40
   6   0   1   52.29    4.40
   6  -1  -1   10.30    2.20
   5  -1  -1   89.49    8.00
   5  -1  -1   81.09   12.90
   5  -1  -1   92.99    8.80
   5  -1  -1  102.59    8.60
  -5   1   1   74.99   11.30
   4  -1  -1  132.19   10.70
   4  -1  -1  130.09   10.70
   4  -1  -1  105.29   17.60
   4  -1  -1  129.49   11.10
   4  -1  -1  125.19   11.90
  -4   1   1  145.79   14.50
   3  -1  -1  962.70   56.59
   3  -1  -1  971.30   55.09
   3  -1  -1 1019.80   55.49
  -3   1   1 1069.49   62.39
  -3   1   1  862.21   55.59
  -2   1   1   87.69    6.50
   1  -1  -1  366.46   21.40
   1  -1  -1  382.26   21.60
   1  -1  -1  386.76   21.20
  -1   1   1  391.46   21.70
  -1   1   1  373.96   21.50
   0  -1  -1    3.80    0.70
   0  -1  -1    4.00    0.50
   0   1   1    4.60    0.70
   0   1   1    4.40    0.40
   0   1   1    6.10    0.90
  -2  -1  -1 2505.35  132.69
  -2  -1  -1 2387.16  131.29
   2   1   1 2370.36  131.09
   2   1   1 2239.38  133.19
   2   1   1 2264.57  130.69
  -3  -1  -1  952.60   51.89
  -3  -1  -1  874.11   51.69
  -3  -1  -1  859.81   56.59
   3   1   1  923.91   52.59
   3   1   1  943.51   51.29
   3   1   1  884.41   50.59
  -4  -1  -1  500.75   30.00
  -4  -1  -1  500.55   29.70
  -4  -1  -1  475.25   29.80
   4   1   1  463.85   30.30
   4   1   1  463.25   28.50
   4   1   1  509.55   28.90
   4   1   1  431.96   30.00
   4   1   1  521.65   29.80
  -5  -1  -1   49.30   10.60
  -5  -1  -1   42.60   12.20
   5   1   1   50.89    6.40
   5   1   1   56.59    8.30
   6   1   1   23.70    9.90
   6   1   1   21.30    3.20
   5  -2  -1  148.89   10.90
   5  -2  -1  145.79   10.80
   5  -2  -1  141.59   10.60
   4  -2  -1  407.46   24.10
   4  -2  -1  404.96   24.10
   4  -2  -1  401.26   25.00
   4  -2  -1  379.66   25.50
  -4   2   1  367.06   26.10
  -4   2   1  396.16   24.60
   3  -2  -1 2045.30  111.69
   3  -2  -1 2191.58  112.69
  -3   2   1 2019.80  111.99
  -3   2   1 1890.31  111.59
  -3   2   1 1903.71  119.39
  -3   2   1 1956.40  112.49
  -3   2   1 1958.60  112.09
   2  -2  -1 1415.26   82.19
   2  -2  -1 1485.15   81.39
  -2   2   1 1455.85   81.29
  -2   2   1 1382.86   84.09
  -2   2   1 1532.25   81.69
  -2   2   1 1375.56   81.49
  -2   2   1 1545.35   81.99
   0  -2  -1 2145.39  116.19
   0  -2  -1 1834.52  115.99
   0  -2  -1 2055.39  116.29
   0   2   1 2398.26  116.39
   0   2   1 1834.62  116.09
   0   2   1 2297.07  116.29
   0   2   1 2061.19  116.29
  -1  -2  -1 6213.08  346.27
  -1  -2  -1 6449.85  346.37
   1   2   1 6490.95  346.47
   1   2   1 5442.16  345.97
   1   2   1 5997.90  346.17
   1   2   1 6811.22  346.97
  -2  -2  -1 6559.04  358.26
  -2  -2  -1 6461.85  357.96
  -2  -2  -1 6809.12  359.46
   2   2   1 6774.52  357.96
   2   2   1 6099.29  357.66
   2   2   1 5957.00  359.46
  -3  -2  -1   30.50    4.50
  -3  -2  -1   22.40    4.90
  -3  -2  -1   31.90   10.00
   3   2   1   27.40    2.60
   3   2   1   29.40    3.70
  -4  -2  -1  402.36   25.60
  -4  -2  -1  429.36   27.30
  -4  -2  -1  416.26   25.90
   4   2   1  464.05   24.80
   4   2   1  353.86   25.40
   4   2   1  411.06   25.70
   4   2   1  335.97   25.80
   4   2   1  416.46   26.00
   4   2   1  391.96   24.20
  -5  -2  -1  202.78   35.30
  -5  -2  -1  277.07   25.50
   5   2   1  333.07   19.80
   5   2   1  265.07   17.50
   6   2   1   25.50    6.10
   6   2   1   14.70    2.80
   5  -3  -1   88.39    8.20
   5  -3  -1   93.19    8.40
   5  -3  -1   91.19    8.40
  -5   3   1   87.69   15.80
  -5   3   1   72.99   10.90
   4  -3  -1  421.06   26.50
   4  -3  -1  403.96   29.00
   4  -3  -1  460.75   26.30
   4  -3  -1  434.16   26.20
   4  -3  -1  430.26   29.20
   4  -3  -1  482.55   26.10
  -4   3   1  412.26   28.80
  -4   3   1  413.96   29.40
  -4   3   1  463.45   27.10
  -4   3   1  426.66   28.10
   3  -3  -1  206.08   14.60
   3  -3  -1  221.68   15.40
   3  -3  -1  210.28   13.90
   3  -3  -1  227.18   15.40
   3  -3  -1  226.68   16.30
  -3   3   1  241.48   15.50
  -3   3   1  233.78   14.80
  -3   3   1  224.48   16.00
  -3   3   1  234.78   14.70
   2  -3  -1 1153.78   62.19
   2  -3  -1 1107.89   61.79
  -2   3   1 1055.69   62.29
  -2   3   1 1145.39   62.69
  -2   3   1 1090.29   62.39
  -2   3   1 1077.09   62.19
  -2   3   1 1076.89   65.69
  -2   3   1 1109.59   61.99
   1  -3  -1  226.78   13.00
   1  -3  -1  230.58   12.90
   1  -3  -1  240.88   13.40
  -1   3   1  221.68   14.10
  -1   3   1  221.58   13.70
  -1   3   1  232.08   13.70
  -1   3   1  218.58   13.40
  -1   3   1  231.18   13.70
   0  -3  -1 3451.45  184.98
   0  -3  -1 3023.50  184.98
   0  -3  -1 3046.70  185.08
   0   3   1 3045.00  185.18
   0   3   1 3701.73  185.18
   0   3   1 3692.03  185.28
  -1  -3  -1 1533.45   88.99
  -1  -3  -1 1483.25   88.99
   1   3   1 1641.54   89.19
   1   3   1 1749.62   89.69
   1   3   1 1566.84   88.79
   1   3   1 1567.94   88.49
   1   3   1 1594.04   88.69
  -2  -3  -1 1634.14   90.29
  -2  -3  -1 1619.24   90.29
  -2  -3  -1 1691.03   91.69
  -2  -3  -1 1555.14   90.49
   2   3   1 1479.55   91.49
   2   3   1 1609.34   89.89
   2   3   1 1682.73   89.69
  -3  -3  -1 1077.99   60.39
  -3  -3  -1 1045.10   60.89
  -3  -3  -1 1096.99   60.49
   3   3   1 1087.29   59.89
   3   3   1 1009.10   59.39
  -4  -3  -1  147.49   17.80
  -4  -3  -1  140.79   12.30
   4   3   1   95.99   15.60
   4   3   1  123.99   10.10
   4   3   1  126.99   11.10
   4   3   1  123.89   11.80
   4   3   1  133.19   13.00
  -5  -3  -1   78.19   14.10
   5   3   1   92.29   12.70
   5   3   1   74.39    7.20
   5   3   1   95.59   10.90
   6   3   1   21.90    3.20
   5  -4  -1   20.80    3.50
  -5   4   1   31.40    8.10
   3  -4  -1    4.80    4.90
   3  -4  -1    3.10    3.70
   3  -4  -1    3.10    3.10
   3  -4  -1    3.00    6.20
   3  -4  -1    8.80    5.70
  -3   4   1    8.00    4.30
  -3   4   1    2.80   10.20
  -3   4   1    8.70    3.70
  -3   4   1    8.90    4.80
   2  -4  -1    4.80    1.80
   2  -4  -1   -0.10    3.70
  -2   4   1    3.40    2.30
  -2   4   1    7.80    3.10
  -2   4   1    8.20    4.40
  -2   4   1    6.00    4.00
   1  -4  -1   12.10    2.20
   1  -4  -1   13.60    3.20
   1  -4  -1   14.50    1.70
  -1   4   1   12.50    2.80
  -1   4   1    8.40    2.20
  -1   4   1    8.90    2.00
  -1   4   1   10.60    2.40
   0  -4  -1  464.05   26.10
   0  -4  -1  464.65   25.70
   0  -4  -1  462.15   25.80
   0   4   1  420.96   26.30
  -1  -4  -1  728.83   41.40
  -1  -4  -1  669.53   41.90
   1   4   1  766.12   41.20
   1   4   1  741.93   43.50
   1   4   1  779.52   41.90
   1   4   1  675.43   41.40
  -2  -4  -1  330.97   19.90
  -2  -4  -1  325.87   20.10
  -2  -4  -1  312.97   21.40
   2   4   1  339.37   19.40
   2   4   1  355.86   19.10
  -3  -4  -1  481.75   28.40
  -3  -4  -1  463.55   30.30
  -3  -4  -1  509.15   28.90
   3   4   1  470.95   27.80
   3   4   1  471.65   27.10
  -4  -4  -1   23.50    6.60
  -4  -4  -1   15.40    5.50
  -4  -4  -1   21.60   11.50
   4   4   1    4.70    6.00
   4   4   1   11.30    4.20
   4   4   1    8.00    4.60
   4   4   1    4.90    5.40
   4   4   1    1.10    7.60
  -5  -4  -1   66.89   13.70
  -5  -4  -1   57.59   11.10
   5   4   1   55.89    6.40
   6   4   1    2.30    2.00
   6   4   1   -3.00    4.30
  -5   5   1    5.70    8.90
  -5   5   1   24.80    9.50
  -5   5   1    7.90    7.10
   4  -5  -1   29.60    6.00
   4  -5  -1   25.20    6.50
   4  -5  -1   33.40    8.70
   4  -5  -1   31.20    5.30
   4  -5  -1   35.30    6.00
  -4   5   1   36.30   11.30
  -4   5   1   37.20    7.20
  -4   5   1   32.00    7.40
  -4   5   1   15.40   11.50
  -4   5   1   56.69   10.50
   3  -5  -1  123.79   12.70
   3  -5  -1  134.69   11.30
   3  -5  -1  119.79   11.00
   3  -5  -1  116.99   11.40
   3  -5  -1   97.09   16.00
   3  -5  -1  131.19   10.40
  -3   5   1  141.69   11.30
  -3   5   1  133.59   12.00
  -3   5   1  140.89   12.50
  -3   5   1  130.09   18.70
   2  -5  -1  109.39    8.80
  -2   5   1  102.09    9.60
  -2   5   1  109.99    9.20
  -2   5   1  121.29    9.10
  -2   5   1  120.59    8.90
  -2   5   1  105.79   11.60
   1  -5  -1  112.59    7.30
   1  -5  -1  106.39    6.80
  -1   5   1  114.59    9.40
  -1   5   1  122.99    8.10
  -1   5   1  126.29   15.70
  -1   5   1  106.19    8.60
  -1   5   1  110.69    8.80
  -1   5   1  108.19    8.00
  -1   5   1  103.89    8.90
   0  -5  -1  139.29   10.50
   0  -5  -1  160.08    9.80
   0  -5  -1  163.28   10.00
   0  -5  -1  165.48   10.50
   0   5   1  176.08   10.50
   0   5   1  139.19   10.80
   0   5   1  186.18   11.10
  -1  -5  -1  583.24   33.40
  -1  -5  -1  619.54   33.30
  -1  -5  -1  570.64   33.50
  -1  -5  -1  565.44   33.80
   1   5   1  628.14   33.50
   1   5   1  531.95   33.80
   1   5   1  568.94   34.30
  -2  -5  -1  397.26   28.30
  -2  -5  -1  479.55   26.30
   2   5   1  434.46   25.20
   2   5   1  445.86   25.40
  -3  -5  -1  375.06   22.00
  -3  -5  -1  361.46   23.90
  -3  -5  -1  322.67   26.90
  -3  -5  -1  350.76   21.20
   3   5   1  300.17   22.30
   3   5   1  373.16   21.40
   3   5   1  315.37   21.10
   3   5   1  351.76   20.60
   3   5   1  335.17   19.70
  -4  -5  -1   17.10   11.20
  -4  -5  -1   38.40   16.10
  -4  -5  -1    7.60    6.20
   4   5   1    4.00    4.10
   4   5   1   -2.20    5.30
   4   5   1    0.30    6.50
   4   5   1   -0.10    4.60
   4   5   1    3.80    5.50
  -5  -5  -1   15.60   12.60
  -5  -5  -1  -12.50   17.40
   5   5   1    5.20    5.10
   5   5   1    2.80    3.40
   5   5   1    1.40    4.90
   6   5   1    0.30    2.00
   6   5   1   -0.30    4.10
   5  -6  -1  163.28    9.50
  -5   6   1  140.69   14.30
  -5   6   1  134.69   14.00
   4  -6  -1   62.99    6.50
   4  -6  -1   55.89    6.80
   4  -6  -1   44.40   10.00
   4  -6  -1   56.59    7.50
  -4   6   1   47.80    7.60
  -4   6   1   53.19   10.10
  -4   6   1   97.39   15.90
   3  -6  -1  512.45   30.20
   3  -6  -1  506.85   30.10
   3  -6  -1  504.05   29.30
   3  -6  -1  494.25   30.20
   3  -6  -1  509.25   29.70
  -3   6   1  467.55   34.50
  -3   6   1  506.65   31.10
  -3   6   1  543.85   35.40
  -3   6   1  459.75   30.10
  -3   6   1  513.55   30.40
  -3   6   1  464.55   31.60
  -3   6   1  502.55   33.00
   2  -6  -1  663.63   42.30
   2  -6  -1  758.82   43.60
   2  -6  -1  705.13   42.70
  -2   6   1  786.62   43.90
  -2   6   1  740.73   42.90
  -2   6   1  776.92   43.40
  -2   6   1  740.43   42.80
  -2   6   1  758.92   45.50
  -2   6   1  750.02   43.50
  -2   6   1  732.83   44.60
  -2   6   1  714.43   45.10
   1  -6  -1 1485.05   89.39
   1  -6  -1 1695.43   90.09
   1  -6  -1 1566.74   88.89
  -1   6   1 1519.95   89.49
  -1   6   1 1658.23   90.89
  -1   6   1 1642.54   89.69
  -1   6   1 1566.84   91.39
  -1   6   1 1568.14   90.19
  -1   6   1 1630.74   90.29
  -1   6   1 1542.45   89.89
  -1   6   1 1635.14   95.09
   0  -6  -1 1141.09   71.19
   0  -6  -1 1289.67   71.89
   0  -6  -1 1127.59   71.69
   0  -6  -1 1236.98   71.29
   0  -6  -1 1273.67   71.29
   0  -6  -1 1221.18   71.49
   0   6   1 1436.56   72.29
   0   6   1 1285.97   72.79
   0   6   1 1270.67   73.39
   0   6   1 1432.06   71.79
  -1  -6  -1 1119.79   61.89
  -1  -6  -1 1094.19   61.69
  -1  -6  -1 1073.49   62.09
  -1  -6  -1  986.30   61.79
   1   6   1 1155.28   63.29
   1   6   1 1136.79   62.29
  -2  -6  -1  797.12   46.30
  -2  -6  -1  838.42   45.70
  -2  -6  -1  793.02   45.70
  -2  -6  -1  811.52   45.40
  -2  -6  -1  727.63   46.40
   2   6   1  785.02   44.80
   2   6   1  792.22   47.40
  -3  -6  -1  181.68   16.30
  -3  -6  -1  201.38   13.30
  -3  -6  -1  170.68   13.60
  -3  -6  -1  194.88   13.70
   3   6   1  212.88   11.70
   3   6   1  209.28   13.20
   3   6   1  182.18   15.30
   3   6   1  205.48   14.10
   3   6   1  159.68   20.10
   3   6   1  170.58   13.10
   3   6   1  151.88   27.20
  -4  -6  -1  231.58   21.10
  -4  -6  -1  259.37   26.80
  -4  -6  -1  259.27   21.60
  -4  -6  -1  269.17   17.90
  -4  -6  -1  253.97   18.40
   4   6   1  241.58   20.10
   4   6   1  253.67   17.70
   4   6   1  190.48   36.60
   4   6   1  260.77   16.30
   4   6   1  258.37   16.40
  -5  -6  -1  139.49   15.80
  -5  -6  -1  133.59   21.10
   5   6   1  154.08   12.80
   4  -7  -1  269.97   16.60
   4  -7  -1  277.67   16.90
   4  -7  -1  299.77   17.40
  -4   7   1  280.77   19.40
  -4   7   1  281.87   20.40
  -4   7   1  273.37   18.30
  -4   7   1  215.78   23.10
   3  -7  -1  550.34   31.40
   3  -7  -1  545.95   31.80
   3  -7  -1  559.04   31.90
   3  -7  -1  545.15   31.10
   3  -7  -1  545.85   32.30
  -3   7   1  548.65   32.80
  -3   7   1  465.75   34.80
  -3   7   1  474.15   32.10
  -3   7   1  552.74   37.90
  -3   7   1  513.25   33.20
  -3   7   1  539.95   32.40
   2  -7  -1    6.80    4.30
   2  -7  -1   11.40    3.70
   2  -7  -1    7.10    5.90
   2  -7  -1    2.00    4.00
  -2   7   1   17.20    5.00
  -2   7   1   10.60    5.00
  -2   7   1   15.00    6.60
  -2   7   1    5.10    5.30
  -2   7   1    7.60    6.50
  -2   7   1    5.40   11.20
  -2   7   1   11.50    3.80
  -2   7   1   11.90    4.50
   1  -7  -1  634.14   38.70
   1  -7  -1  637.64   39.40
   1  -7  -1  680.43   38.30
   1  -7  -1  671.43   37.60
  -1   7   1  683.03   39.30
  -1   7   1  651.73   39.50
  -1   7   1  668.93   39.40
  -1   7   1  689.63   40.70
  -1   7   1  673.93   53.39
  -1   7   1  696.73   38.80
  -1   7   1  689.33   39.20
  -1   7   1  561.94   45.50
   0  -7  -1 1172.38   69.29
   0  -7  -1 1201.48   70.09
   0  -7  -1 1170.98   69.19
   0  -7  -1 1101.09   68.99
   0  -7  -1 1176.78   69.69
   0   7   1 1369.36   70.39
   0   7   1 1285.67   70.49
   0   7   1 1198.28   71.69
   0   7   1 1324.17   70.69
   0   7   1 1363.36   69.79
   0   7   1 1188.78   71.19
  -1  -7  -1  477.35   28.30
  -1  -7  -1  490.35   28.10
  -1  -7  -1  454.85   27.90
  -1  -7  -1  488.55   28.60
  -1  -7  -1  469.95   27.90
   1   7   1  491.95   28.90
   1   7   1  503.05   30.30
   1   7   1  477.55   32.10
  -2  -7  -1 1484.65   80.79
  -2  -7  -1 1440.16   81.19
  -2  -7  -1 1503.55   81.29
  -2  -7  -1 1337.17   81.19
  -2  -7  -1 1514.05   81.39
   2   7   1 1446.36   80.49
   2   7   1 1330.57   82.09
   2   7   1 1454.55   83.79
   2   7   1 1367.06   81.09
  -3  -7  -1  367.96   33.10
  -3  -7  -1  394.36   25.50
  -3  -7  -1  425.06   25.10
  -3  -7  -1  423.86   26.90
  -3  -7  -1  427.46   26.10
  -3  -7  -1  437.06   24.50
   3   7   1  374.56   25.80
   3   7   1  393.66   29.70
   3   7   1  419.26   25.20
   3   7   1  378.26   24.00
   3   7   1  358.76   37.40
  -4  -7  -1  213.48   20.00
  -4  -7  -1  155.78   15.60
  -4  -7  -1  180.68   13.10
  -4  -7  -1  144.89   22.90
  -4  -7  -1  168.08   14.90
   4   7   1  157.48   11.70
   4   7   1  154.58   28.90
   4   7   1  151.08   13.50
   4   7   1  167.18   12.20
  -5  -7  -1   92.19   13.00
  -5  -7  -1   71.59   13.70
  -5  -7  -1   92.19   13.70
   5   7   1  100.99    8.70
   5   7   1  102.09   10.50
   4  -8  -1   51.59    5.20
   4  -8  -1   64.09    6.00
  -4   8   1   71.59    8.50
  -4   8   1   63.69   12.40
  -4   8   1   51.99    8.80
   3  -8  -1   21.80    4.80
   3  -8  -1   15.20    5.30
   3  -8  -1   28.70    5.10
   3  -8  -1   21.20    4.40
   3  -8  -1   19.80    4.00
  -3   8   1   28.20    9.50
  -3   8   1   23.40    6.00
  -3   8   1   19.40    6.70
  -3   8   1   12.40    6.80
  -3   8   1   29.70    5.30
   2  -8  -1  158.98   12.40
   2  -8  -1  185.78   12.40
   2  -8  -1  138.69   15.60
   2  -8  -1  147.49   12.90
   2  -8  -1  183.78   14.00
  -2   8   1  176.38   17.50
  -2   8   1  193.38   13.90
  -2   8   1  207.38   14.90
  -2   8   1  169.38   14.40
  -2   8   1  185.48   14.00
  -2   8   1  190.98   17.70
  -2   8   1  195.38   18.90
   1  -8  -1   -2.90    3.30
   1  -8  -1    0.60    4.00
   1  -8  -1    0.60    5.60
   1  -8  -1    3.90    2.90
  -1   8   1    6.20    4.50
  -1   8   1    7.50    5.40
  -1   8   1    3.70   11.40
  -1   8   1    3.10    5.30
  -1   8   1    3.00    5.10
  -1   8   1   -0.60    5.60
  -1   8   1    8.50    5.90
   0  -8  -1  403.36   25.00
   0  -8  -1  478.25   25.80
   0  -8  -1  397.76   24.40
   0  -8  -1  414.86   24.80
   0  -8  -1  371.46   26.90
   0  -8  -1  409.76   24.30
   0  -8  -1  359.26   25.60
   0   8   1  423.56   26.30
   0   8   1  415.66   28.20
   0   8   1  458.45   26.20
   0   8   1  452.65   28.00
   0   8   1  426.06   28.30
   0   8   1  405.66   27.80
   0   8   1  403.66   37.00
   0   8   1  466.55   27.20
   0   8   1  425.36   26.10
  -1  -8  -1  325.77   20.40
  -1  -8  -1  324.77   19.30
  -1  -8  -1  328.27   20.20
  -1  -8  -1  328.17   19.50
  -1  -8  -1  266.57   21.80
  -1  -8  -1  336.07   19.50
  -1  -8  -1  331.67   19.70
  -1  -8  -1  323.57   20.10
   1   8   1  272.77   26.50
   1   8   1  364.06   23.80
   1   8   1  334.97   25.50
   1   8   1  328.57   23.30
   1   8   1  308.47   25.50
   1   8   1  332.47   21.30
  -2  -8  -1   67.69    8.20
  -2  -8  -1   96.49    8.70
  -2  -8  -1  100.89    7.50
  -2  -8  -1   86.19   10.90
  -2  -8  -1   98.99    8.40
  -2  -8  -1   81.19   16.80
  -2  -8  -1   86.89    8.30
   2   8   1  121.89   16.60
   2   8   1   75.49   15.50
   2   8   1   80.19   17.30
   2   8   1   77.99    8.70
   2   8   1   77.99    7.50
  -3  -8  -1   12.30    4.90
  -3  -8  -1    8.20    8.60
  -3  -8  -1    9.60    3.10
  -3  -8  -1   15.90    5.40
  -3  -8  -1    2.60    5.40
   3   8   1    7.20    3.50
   3   8   1    9.10   12.70
   3   8   1   -3.30    9.30
   3   8   1   25.10   15.40
  -4  -8  -1  127.29   11.20
  -4  -8  -1  122.69   14.80
  -4  -8  -1  107.59   12.90
  -4  -8  -1  108.89   17.90
  -4  -8  -1  104.29   11.90
   4   8   1   79.89   16.40
   4   8   1  122.49   11.90
   4   8   1  117.69    9.20
  -5  -8  -1   13.40    6.90
  -5  -8  -1    4.00    5.70
  -5  -8  -1   14.80    8.30
   5   8   1   21.90    3.70
   5   8   1   23.30    4.90
   5   8   1   -7.20   29.90
   3  -9  -1   31.90    4.80
   3  -9  -1   40.30    5.80
   3  -9  -1   44.80    6.60
   3  -9  -1   42.10    5.90
  -3   9   1   38.00    8.30
  -3   9   1   39.50    6.60
  -3   9   1   23.30   11.00
  -3   9   1   31.30   12.00
  -3   9   1   43.10    8.10
   2  -9  -1  117.69   10.30
   2  -9  -1  110.09    8.90
  -2   9   1   82.19   13.00
  -2   9   1  109.59   11.40
  -2   9   1   75.19   15.50
  -2   9   1  108.09   19.90
  -2   9   1  104.19   12.00
   1  -9  -1  104.29    9.10
   1  -9  -1  114.49   11.10
   1  -9  -1   93.39    8.00
   1  -9  -1  120.79    8.60
  -1   9   1   88.39   12.80
  -1   9   1  113.49   11.40
  -1   9   1  131.09   14.30
  -1   9   1  124.49   19.60
  -1   9   1   99.49   16.20
  -1   9   1  105.49   14.60
  -1   9   1   90.69   27.70
  -1   9   1   70.19   12.50
  -1   9   1   95.69   10.70
  -1   9   1  110.29   14.00
   0  -9  -1  113.79    9.20
   0  -9  -1  125.99    9.10
   0  -9  -1  114.29   13.30
   0  -9  -1  104.09   10.50
   0   9   1  140.49   13.20
   0   9   1  110.59   13.20
   0   9   1  120.79   15.50
   0   9   1   98.09   17.80
   0   9   1  130.99   14.30
   0   9   1  143.19   14.60
   0   9   1  116.59   18.40
  -1  -9  -1  205.88   12.70
  -1  -9  -1  176.88   25.20
  -1  -9  -1  222.58   13.60
  -1  -9  -1  211.28   13.80
  -1  -9  -1  195.48   13.10
  -1  -9  -1  191.88   15.10
  -1  -9  -1  202.08   13.60
  -1  -9  -1  195.38   13.50
  -1  -9  -1  199.08   15.10
   1   9   1  209.78   20.00
   1   9   1  201.48   18.80
   1   9   1  217.88   20.60
   1   9   1  181.18   18.10
   1   9   1  160.58   21.90
  -2  -9  -1    7.50    2.60
  -2  -9  -1    4.80    3.00
  -2  -9  -1    8.50    4.80
  -2  -9  -1   12.00    8.30
   2   9   1    6.50   10.50
   2   9   1    7.20   10.90
  -3  -9  -1   40.90    8.40
  -3  -9  -1   57.49    7.00
  -3  -9  -1   62.59    6.70
  -3  -9  -1   44.80    7.60
  -3  -9  -1   52.59    7.50
  -3  -9  -1   63.69    9.80
   3   9   1   62.99   12.30
   3   9   1   66.99   15.50
   3   9   1   38.80   12.80
   3   9   1   54.89    6.80
  -4  -9  -1   18.40    5.00
  -4  -9  -1   35.80    6.60
  -4  -9  -1   38.00    8.00
  -4  -9  -1   19.90    4.80
   4   9   1    2.30   12.40
   4   9   1   33.60    6.40
  -5  -9  -1   22.80    5.50
   3 -10  -1  133.99    9.40
   3 -10  -1  136.49    8.90
   3 -10  -1  119.09    8.60
  -3  10   1  127.09    9.80
  -3  10   1  120.99   12.40
   2 -10  -1  111.89    8.80
   2 -10  -1   99.49    8.70
   2 -10  -1  117.69    9.70
   2 -10  -1  118.89   10.10
  -2  10   1  120.49   15.10
  -2  10   1  115.29   11.20
  -2  10   1  119.99   10.70
   1 -10  -1    7.00    5.10
   1 -10  -1    1.70    2.60
   1 -10  -1    9.10    4.70
   1 -10  -1    2.20    3.50
  -1  10   1    3.20    6.70
  -1  10   1   10.00    5.10
  -1  10   1   10.80   12.60
  -1  10   1  -20.10   22.60
   0 -10  -1  287.17   17.20
   0 -10  -1  264.87   19.90
   0 -10  -1  281.87   17.50
   0 -10  -1  280.47   18.20
   0 -10  -1  292.07   18.00
   0  10   1  322.97   20.70
   0  10   1  319.97   32.00
   0  10   1  283.37   23.10
   0  10   1  305.77   22.90
   0  10   1  276.27   25.30
   0  10   1  260.47   32.50
  -1 -10  -1  403.46   23.80
  -1 -10  -1  382.76   24.80
  -1 -10  -1  399.46   23.50
  -1 -10  -1  375.46   24.70
  -1 -10  -1  368.76   24.10
  -1 -10  -1  388.06   27.70
  -1 -10  -1  396.16   24.30
  -1 -10  -1  460.95   25.00
   1  10   1  411.86   27.80
   1  10   1  440.06   30.70
   1  10   1  419.06   32.00
  -2 -10  -1    1.50    3.00
  -2 -10  -1    2.30    6.80
  -2 -10  -1   -0.30    2.70
  -2 -10  -1   -0.50    3.30
  -2 -10  -1    5.10    3.40
  -2 -10  -1    6.90    3.70
  -2 -10  -1   -3.00    6.90
   2  10   1    7.10    9.80
   2  10   1    3.10    6.50
   2  10   1   -7.10    8.40
   2  10   1   10.00    9.30
  -3 -10  -1   47.50    7.10
  -3 -10  -1   39.90    6.60
  -3 -10  -1   40.80    6.10
  -3 -10  -1   44.70    5.40
  -3 -10  -1   43.30    6.30
   3  10   1   45.70    5.80
   3  10   1   46.30   11.60
   3  10   1   41.10   13.50
   3  10   1   51.29   10.90
  -4 -10  -1  106.39    7.80
  -4 -10  -1  102.19    8.70
   4  10   1  101.69    8.50
   2 -11  -1  149.99    9.70
   2 -11  -1  137.59    9.50
   2 -11  -1  130.09   14.30
   2 -11  -1  134.69    9.90
  -2  11   1  166.18   16.50
  -2  11   1  128.59   10.60
  -2  11   1  146.79   13.60
   1 -11  -1  185.68   11.70
   1 -11  -1  181.68   12.10
   1 -11  -1  184.18   13.40
   1 -11  -1  153.98   11.00
  -1  11   1  195.58   41.00
  -1  11   1  205.98   17.50
  -1  11   1  185.48   17.30
   0 -11  -1  363.56   23.00
   0 -11  -1  356.96   22.30
   0 -11  -1  383.26   24.60
   0 -11  -1  387.96   23.10
   0  11   1  377.46   28.00
   0  11   1  396.36   27.70
   0  11   1  423.46   30.40
   0  11   1  437.06   34.90
  -1 -11  -1  845.62   47.50
  -1 -11  -1  762.62   47.40
  -1 -11  -1  751.52   46.50
  -1 -11  -1  821.72   49.80
  -1 -11  -1  807.92   46.70
   1  11   1  916.61   50.89
   1  11   1  864.81   52.79
   1  11   1  855.31   52.39
  -2 -11  -1  640.94   36.40
  -2 -11  -1  658.23   36.20
  -2 -11  -1  649.34   36.90
  -2 -11  -1  601.04   36.70
   2  11   1  618.94   40.90
   2  11   1  639.74   40.70
  -3 -11  -1  110.19    8.40
  -3 -11  -1  127.79    8.00
  -3 -11  -1  125.29    8.70
  -3 -11  -1   95.09   10.80
   3  11   1  124.59   18.00
   3  11   1  122.59   10.90
   3  11   1   96.49   18.20
  -4 -11  -1   14.50    4.80
   4  11   1   10.00    3.80
   4  11   1    9.50    8.00
   1 -12  -1   62.69    6.10
   1 -12  -1   61.59    6.10
   1 -12  -1   56.09    6.50
  -1  12   1   78.29    9.30
  -1  12   1   63.59   22.80
  -1  12   1   58.99   18.20
  -1  12   1   48.70    8.90
   0 -12  -1   69.19    5.70
   0 -12  -1   72.79    7.20
   0 -12  -1   81.19    9.20
   0 -12  -1   66.09    5.00
   0  12   1   85.19   15.20
   0  12   1   77.59   14.90
   0  12   1  114.39   20.20
  -1 -12  -1    7.40    2.40
  -1 -12  -1    7.30    2.30
  -1 -12  -1    6.70    7.40
  -1 -12  -1    8.50    1.80
   1  12   1    0.40   10.90
   1  12   1   12.20    9.30
   1  12   1   11.50   10.70
   1  12   1    7.70   10.80
  -2 -12  -1   32.70    3.50
  -2 -12  -1   32.00    4.40
  -2 -12  -1   28.70    4.20
   2  12   1   42.80    8.90
   2  12   1   29.60    8.30
  -3 -12  -1   15.60    8.00
  -3 -12  -1   35.70    3.30
   3  12   1   32.20    8.50
   3  12   1   23.30    7.30
   3  12   1   36.80   10.80
   0 -13  -1    0.00    1.50
   0  13   1   -5.10    9.50
   0  13   1    1.50    9.10
   0  13   1    0.10    9.20
  -1 -13  -1   -0.40    8.40
  -1 -13  -1    2.30    1.10
  -1 -13  -1    2.90    3.60
   1  13   1    5.30   17.20
   1  13   1    7.30    6.90
   1  13   1   -0.40    6.90
  -2 -13  -1    2.10    2.20
   2  13   1    1.50    6.60
   2  13   1    1.30    8.40
   2  13   1    6.40    6.10
   2  12  -2   87.29   12.80
   2  12  -2   88.89   14.40
  -2 -12   2   57.39    8.20
  -2 -12   2   74.29    4.70
  -2 -12   2   69.09    4.90
   1  12  -2   60.09   13.60
   1  12  -2   76.59    9.50
  -1 -12   2   74.99    5.70
  -1 -12   2   74.59    4.80
  -1 -12   2   64.99    5.00
   0  12  -2   32.60    8.50
   0  12  -2   -2.50   11.60
   0 -12   2    8.60    5.50
   0 -12   2   16.30    2.30
  -1  12  -2   11.20   10.00
   1 -12   2   -1.70    1.30
   1 -12   2    2.80    3.50
   1 -12   2    1.20    2.70
   3  11  -2   17.90   10.60
   3  11  -2   14.00    7.80
  -3 -11   2   13.30    3.90
   2  11  -2    4.20    9.80
   2  11  -2   -6.00    8.10
   2  11  -2   -7.80    9.60
  -2 -11   2   -1.30    2.10
  -2 -11   2   -2.40    2.30
  -2 -11   2    3.00    3.80
  -2 -11   2    3.10    2.90
   1  11  -2    5.90    6.70
   1  11  -2   -1.20    9.40
   1  11  -2   10.10   11.90
   1  11  -2   -4.00    9.50
   1  11  -2    1.00   10.50
  -1 -11   2   -3.40    2.50
  -1 -11   2   -0.40    1.80
  -1 -11   2    0.00    2.60
  -1 -11   2    3.00    2.30
   0  11  -2   89.19   16.00
   0  11  -2   63.89   12.90
   0  11  -2   75.19   15.80
   0 -11   2   68.39    6.10
   0 -11   2   84.19    5.80
   0 -11   2   74.89   12.00
  -1  11  -2   80.49   14.50
  -1  11  -2   41.10    9.50
  -1  11  -2   60.79    9.10
   1 -11   2   48.30    3.90
   1 -11   2   45.80    5.00
   1 -11   2   44.40    7.70
  -2  11  -2    2.50    6.00
  -2  11  -2  -22.70   12.00
   2 -11   2    5.20    2.60
   4  10  -2   38.20    6.80
  -4 -10   2   41.60    5.10
  -4 -10   2   39.60    6.60
   3  10  -2   17.30   24.20
   3  10  -2   42.90    6.50
   3  10  -2   15.90   10.60
  -3 -10   2   32.70    4.40
  -3 -10   2   40.30    6.60
  -3 -10   2   35.10    5.80
  -3 -10   2   34.50    6.20
   2  10  -2   64.69   13.30
   2  10  -2   48.80    8.30
   2  10  -2   41.80   10.90
   2  10  -2   34.70   17.40
  -2 -10   2   48.00    5.80
  -2 -10   2   49.80    5.00
  -2 -10   2   52.99    6.50
  -2 -10   2   55.89    5.60
  -2 -10   2   50.39    6.10
   1  10  -2  384.76   28.40
   1  10  -2  359.16   27.40
  -1 -10   2  337.67   21.10
  -1 -10   2  337.57   20.60
  -1 -10   2  356.66   20.70
   0  10  -2   21.50   11.60
   0  10  -2    9.20    9.90
   0  10  -2   11.80   12.60
   0  10  -2    0.10   11.50
   0 -10   2   10.90    2.40
   0 -10   2   15.70    7.70
   0 -10   2   11.00    3.60
   0 -10   2   13.50    2.90
  -1  10  -2  319.87   25.80
  -1  10  -2  347.07   37.30
  -1  10  -2  330.27   23.60
  -1  10  -2  315.57   52.39
   1 -10   2  330.27   19.00
   1 -10   2  334.07   20.80
   1 -10   2  291.67   19.90
   1 -10   2  336.07   19.80
  -2  10  -2   65.89   10.80
  -2  10  -2   54.99    6.10
  -2  10  -2   33.90   11.40
   2 -10   2   53.69    4.60
   2 -10   2   63.79    8.50
   2 -10   2   52.49    7.00
   2 -10   2   58.19    7.10
   2 -10   2   62.09    5.80
  -3  10  -2    2.80    4.70
  -3  10  -2    2.70    5.60
   3 -10   2   14.40    4.90
   3 -10   2    8.30    3.00
   4   9  -2   21.90   10.80
   4   9  -2   25.90    4.60
   4   9  -2  -19.10   19.10
  -4  -9   2   22.20    5.30
  -4  -9   2   14.60    4.30
  -4  -9   2   20.80    3.50
  -4  -9   2   18.30    6.80
  -4  -9   2   22.60    5.00
   3   9  -2  283.07   17.90
   3   9  -2  239.58   27.70
  -3  -9   2  279.07   16.60
  -3  -9   2  297.17   17.90
  -3  -9   2  274.07   16.90
  -3  -9   2  247.98   19.90
  -3  -9   2  280.57   17.70
  -3  -9   2  253.97   16.80
   2   9  -2  164.78   13.00
   2   9  -2  156.18   17.40
   2   9  -2  190.78   23.00
   2   9  -2  183.98   21.50
   2   9  -2  137.79   22.50
   2   9  -2  192.18   16.50
  -2  -9   2  165.78   14.00
  -2  -9   2  177.48   12.30
  -2  -9   2  191.88   12.50
  -2  -9   2  179.48   11.60
  -2  -9   2  136.19   14.10
  -2  -9   2  172.48   11.30
  -2  -9   2  177.78   11.30
   1   9  -2  531.45   36.70
   1   9  -2  408.86   29.50
   1   9  -2  508.55   36.40
   1   9  -2  467.05   34.30
  -1  -9   2  518.95   28.80
  -1  -9   2  502.25   31.10
  -1  -9   2  502.05   29.30
  -1  -9   2  514.55   28.40
  -1  -9   2  497.05   28.70
  -1  -9   2  488.35   28.80
  -1  -9   2  484.85   29.40
   0   9  -2  366.76   27.60
   0   9  -2  340.47   30.40
   0   9  -2  342.37   27.80
   0   9  -2  348.67   28.20
   0   9  -2  305.57   27.50
   0  -9   2  339.47   23.80
   0  -9   2  340.87   21.40
   0  -9   2  339.87   20.30
   0  -9   2  364.36   20.60
   0  -9   2  372.86   21.40
   0  -9   2  361.26   20.60
  -1   9  -2  148.39   18.80
  -1   9  -2  145.09   16.60
  -1   9  -2  115.99   22.90
  -1   9  -2  129.79   25.40
  -1   9  -2  140.09   13.40
  -1   9  -2  126.79   21.20
   1  -9   2  109.09   18.60
   1  -9   2  127.29   11.00
   1  -9   2  141.49    9.00
   1  -9   2  144.19   10.10
   1  -9   2  127.29   12.20
  -2   9  -2   88.99   10.70
  -2   9  -2   67.29   10.70
  -2   9  -2   97.69   17.50
  -2   9  -2   69.59   13.50
   2  -9   2   78.49    8.30
   2  -9   2   92.69    9.60
   2  -9   2   86.19    7.50
   2  -9   2   95.99    6.80
   2  -9   2  102.59    9.50
  -3   9  -2  168.88   15.00
  -3   9  -2  164.18   22.80
  -3   9  -2  189.38   12.90
   3  -9   2  186.88   12.50
   3  -9   2  190.78   12.10
   3  -9   2  197.08   11.90
   3  -9   2  177.28   11.20
   3  -9   2  171.08   11.80
   5   8  -2    8.10    5.70
   5   8  -2   22.60    3.80
   4   8  -2   13.70   13.40
   4   8  -2   -6.20   23.40
   4   8  -2   42.50    7.90
  -4  -8   2   41.40    7.10
  -4  -8   2   15.00    9.00
  -4  -8   2   25.30    4.30
  -4  -8   2   43.50    7.20
   3   8  -2  351.46   32.60
   3   8  -2  347.67   23.00
   3   8  -2  312.97   21.20
   3   8  -2  336.07   21.50
  -3  -8   2  310.77   22.20
  -3  -8   2  342.67   20.50
  -3  -8   2  348.17   21.90
  -3  -8   2  355.46   23.30
  -3  -8   2  372.66   21.20
  -3  -8   2  366.36   21.00
  -3  -8   2  329.77   23.60
   2   8  -2  262.97   28.00
   2   8  -2  279.57   16.50
   2   8  -2  267.97   33.70
   2   8  -2  216.18   21.90
   2   8  -2  235.78   18.50
  -2  -8   2  249.88   17.20
  -2  -8   2  266.97   17.90
  -2  -8   2  294.37   16.80
  -2  -8   2  274.27   15.90
  -2  -8   2  259.87   17.10
  -2  -8   2  286.57   16.20
  -2  -8   2  214.78   16.90
   1   8  -2  454.05   32.40
   1   8  -2  481.75   33.60
   1   8  -2  375.66   30.00
   1   8  -2  436.36   34.20
  -1  -8   2  455.25   27.10
  -1  -8   2  389.26   28.30
  -1  -8   2  453.55   26.40
  -1  -8   2  453.05   26.60
  -1  -8   2  470.95   25.90
  -1  -8   2  466.25   26.70
  -1  -8   2  447.36   26.50
  -1  -8   2  464.95   26.00
   0   8  -2  395.86   27.30
   0   8  -2  344.47   32.20
   0   8  -2  356.26   24.70
   0   8  -2  310.37   27.70
   0   8  -2  387.56   29.20
   0  -8   2  339.97   21.20
   0  -8   2  312.97   21.70
   0  -8   2  351.56   21.20
   0  -8   2  360.36   20.40
   0  -8   2  334.97   24.50
   0  -8   2  365.36   23.00
   0  -8   2  346.37   20.90
   0  -8   2  376.36   21.40
  -1   8  -2   47.10   19.50
  -1   8  -2   57.19   10.70
  -1   8  -2   56.59    8.30
  -1   8  -2   49.30   10.70
  -1   8  -2   43.50    9.00
  -1   8  -2   61.69   11.00
   1  -8   2   68.09   12.00
   1  -8   2   58.89    5.60
   1  -8   2   63.69    6.10
   1  -8   2   55.89    8.80
   1  -8   2   37.80    7.20
  -2   8  -2  345.37   42.10
  -2   8  -2  384.66   25.50
  -2   8  -2  399.86   26.00
  -2   8  -2  400.46   27.60
  -2   8  -2  405.76   25.30
  -2   8  -2  398.96   31.20
   2  -8   2  382.96   23.90
   2  -8   2  411.86   24.70
   2  -8   2  419.36   24.40
   2  -8   2  377.16   24.80
   2  -8   2  416.66   23.30
  -3   8  -2  262.17   18.50
  -3   8  -2  242.18   27.60
  -3   8  -2  256.07   20.40
  -3   8  -2  301.97   31.10
  -3   8  -2  257.77   17.30
   3  -8   2  287.57   16.80
   3  -8   2  232.38   16.80
   3  -8   2  270.87   16.70
   3  -8   2  250.27   17.20
   3  -8   2  260.57   16.50
  -4   8  -2  139.09   14.30
  -4   8  -2  210.98   12.30
  -4   8  -2  191.48   16.90
   4  -8   2  182.88   14.50
   4  -8   2  158.78   11.20
   5   7  -2    0.60    3.90
   5   7  -2    3.60    5.20
  -5  -7   2    4.90    7.20
   4   7  -2   -5.60   15.10
   4   7  -2    1.20    4.90
   4   7  -2    1.40    6.70
  -4  -7   2    0.50    6.40
  -4  -7   2    6.90    4.00
  -4  -7   2   -1.60    5.10
   3   7  -2  267.17   32.70
   3   7  -2  261.57   17.80
   3   7  -2  266.87   17.10
  -3  -7   2  289.67   18.40
  -3  -7   2  285.97   18.20
  -3  -7   2  265.07   19.40
  -3  -7   2  299.87   17.10
   2   7  -2   39.80   17.30
   2   7  -2   59.69   11.00
   2   7  -2   32.00    5.90
   2   7  -2   21.80   11.30
   2   7  -2   49.80   13.70
   2   7  -2   47.90   13.00
  -2  -7   2   42.80    6.10
  -2  -7   2   42.70    8.20
  -2  -7   2   40.90    6.60
  -2  -7   2   42.50    4.70
  -2  -7   2   50.89    6.00
   1   7  -2   12.60   11.70
   1   7  -2   -4.30    8.60
   1   7  -2    8.20   11.90
   1   7  -2   16.40   10.90
   1   7  -2    4.40    4.50
  -1  -7   2    1.40    2.00
  -1  -7   2    3.00    2.70
  -1  -7   2    1.40    2.70
  -1  -7   2    4.50    2.70
  -1  -7   2   11.30    5.20
  -1  -7   2    7.20    3.40
  -1  -7   2    3.10    2.10
   0   7  -2   32.70   14.60
   0   7  -2    2.00   10.20
   0   7  -2   15.50    4.10
   0   7  -2   -6.80   13.80
   0   7  -2   15.70   10.20
   0   7  -2    9.60    6.80
   0  -7   2   16.50    3.30
   0  -7   2   17.10    4.00
   0  -7   2   17.00    2.80
   0  -7   2   14.60    3.20
   0  -7   2   11.50    4.00
   0  -7   2   13.10    2.10
   0  -7   2   11.30    3.10
  -1   7  -2  134.99   22.70
  -1   7  -2  169.18   17.20
  -1   7  -2  184.48   15.20
  -1   7  -2  174.88   14.70
  -1   7  -2  182.48   17.10
  -1   7  -2  182.98   13.80
  -1   7  -2  177.28   16.90
   1  -7   2  160.78   11.10
   1  -7   2  167.78   14.30
   1  -7   2  173.58   11.00
   1  -7   2  161.18   12.90
   1  -7   2  174.98   11.50
   1  -7   2  161.68   11.50
  -2   7  -2   88.59   11.80
  -2   7  -2  100.19   17.00
  -2   7  -2   76.59   12.30
  -2   7  -2   85.99   10.10
   2  -7   2   69.09    9.70
   2  -7   2   82.59   10.20
   2  -7   2   89.89    7.90
   2  -7   2   87.39    9.00
   2  -7   2   90.59    7.20
  -3   7  -2   10.80    5.90
  -3   7  -2   12.20    8.20
  -3   7  -2    8.90   13.60
  -3   7  -2   23.90   16.00
  -3   7  -2    7.00    6.10
  -3   7  -2   -1.90    5.20
   3  -7   2    0.30    4.30
   3  -7   2    2.80    3.10
   3  -7   2    3.40    3.90
   3  -7   2   -2.70    4.70
   3  -7   2    8.20    4.60
  -4   7  -2   51.79   10.30
  -4   7  -2   56.89    8.50
  -4   7  -2   44.60    8.70
   4  -7   2   47.00    9.10
   4  -7   2   56.79    5.70
   4  -7   2   51.49    6.70
   5   6  -2   60.99    9.70
   5   6  -2   53.19    8.10
  -5  -6   2   40.70   10.90
   4   6  -2   -3.30    4.80
   4   6  -2    0.50    4.90
   4   6  -2    3.80    6.30
   4   6  -2    4.90    5.80
   4   6  -2   -3.40   17.30
  -4  -6   2    8.30    6.20
  -4  -6   2    1.90    3.90
  -4  -6   2    0.20    5.90
   3   6  -2   93.49    9.20
   3   6  -2   85.49   13.00
   3   6  -2   77.99   22.50
   3   6  -2  106.89   12.90
   3   6  -2   89.49    6.90
  -3  -6   2  102.39   10.20
  -3  -6   2   91.99    7.60
  -3  -6   2   81.19   14.00
  -3  -6   2   80.49    8.30
  -3  -6   2   93.99   10.60
   2   6  -2   49.50   13.30
   2   6  -2   66.09    8.30
   2   6  -2   48.90   15.00
   2   6  -2   48.30   17.30
   2   6  -2   61.09   14.60
   2   6  -2   59.89    4.90
  -2  -6   2   47.60    6.20
  -2  -6   2   61.09    5.90
  -2  -6   2   66.39    6.80
  -2  -6   2   61.09    5.50
  -2  -6   2   50.59    6.00
   1   6  -2 1036.50   57.99
   1   6  -2 1007.30   60.79
  -1  -6   2 1008.20   56.19
  -1  -6   2  936.51   56.19
  -1  -6   2  921.21   56.69
  -1  -6   2 1017.70   56.69
  -1  -6   2 1051.59   56.49
  -1  -6   2  997.90   56.39
   0   6  -2  917.81   53.69
   0   6  -2  888.41   54.39
   0   6  -2  907.61   52.39
   0   6  -2  947.21   53.89
   0  -6   2  868.81   50.59
   0  -6   2  953.10   50.89
   0  -6   2  908.11   50.79
   0  -6   2  864.41   50.89
   0  -6   2  872.01   50.99
   0  -6   2  875.11   51.19
   0  -6   2  903.61   51.39
  -1   6  -2  828.82   47.20
  -1   6  -2  856.71   47.50
  -1   6  -2  794.72   47.80
  -1   6  -2  810.72   53.89
  -1   6  -2  765.92   47.80
  -1   6  -2  806.62   49.80
  -1   6  -2  820.32   47.10
   1  -6   2  819.32   46.50
   1  -6   2  767.32   46.10
   1  -6   2  849.32   46.00
  -2   6  -2  153.08   14.50
  -2   6  -2  124.59   14.10
  -2   6  -2  157.78   12.40
  -2   6  -2  151.78   12.80
  -2   6  -2  166.78   18.30
  -2   6  -2  159.88   13.20
  -2   6  -2  156.88   14.50
   2  -6   2  153.08   10.40
   2  -6   2  160.38   11.90
   2  -6   2  135.79   13.10
   2  -6   2  156.78   10.40
   2  -6   2  168.78   11.00
   2  -6   2  145.19   13.60
  -3   6  -2   28.50   12.80
  -3   6  -2   51.59    7.10
  -3   6  -2   51.09    8.20
  -3   6  -2   27.90   14.30
  -3   6  -2   40.00   11.20
  -3   6  -2   48.20    9.00
   3  -6   2   53.39    8.40
   3  -6   2   45.60    7.50
   3  -6   2   51.99    7.70
   3  -6   2   53.29    7.40
   3  -6   2   51.39    6.10
  -4   6  -2  122.89   18.00
  -4   6  -2  124.29   19.00
  -4   6  -2   94.29   10.20
  -4   6  -2   91.79   12.40
   4  -6   2  107.49   10.20
   4  -6   2  104.09    8.40
   4  -6   2  100.79    9.40
   5   5  -2   26.90    5.80
   5   5  -2   22.70    7.00
   4   5  -2  478.35   28.50
   4   5  -2  491.25   29.80
   4   5  -2  471.05   27.70
   4   5  -2  500.55   28.80
   4   5  -2  435.96   28.20
  -4  -5   2  470.55   32.20
   3   5  -2   41.30    6.90
   3   5  -2   41.30   25.50
   3   5  -2   43.20    7.50
   3   5  -2   41.10    7.60
   3   5  -2   39.50    4.00
   3   5  -2   39.70    7.10
   3   5  -2   33.70    5.50
   3   5  -2   15.50   16.50
  -3  -5   2   43.10    7.40
  -3  -5   2   30.40    4.50
  -3  -5   2   40.90    6.00
  -3  -5   2   41.70    6.70
   2   5  -2  973.10   50.89
   2   5  -2  893.21   62.99
  -2  -5   2  881.91   50.89
  -2  -5   2  790.82   52.29
  -2  -5   2  942.01   51.49
  -2  -5   2  886.91   51.49
  -2  -5   2  937.11   51.29
   1   5  -2 1412.96   74.49
   1   5  -2 1351.16   77.79
  -1  -5   2 1323.57   73.19
  -1  -5   2 1180.98   72.99
  -1  -5   2 1129.19   73.49
  -1  -5   2 1377.06   73.39
  -1  -5   2 1336.37   72.89
   0   5  -2   58.59    6.00
   0   5  -2   60.49    9.00
   0   5  -2   45.20    8.00
   0  -5   2   54.29    5.30
   0  -5   2   55.79    4.40
   0  -5   2   52.39    5.20
   0  -5   2   51.89    5.30
   0  -5   2   44.80    5.80
   0  -5   2   58.09    4.20
   0  -5   2   55.79    4.70
  -1   5  -2  611.14   39.70
  -1   5  -2  619.64   36.30
  -1   5  -2  611.54   38.60
  -1   5  -2  639.94   36.20
  -1   5  -2  633.14   36.70
  -1   5  -2  638.14   36.80
  -1   5  -2  644.24   36.80
   1  -5   2  659.63   35.40
   1  -5   2  612.74   36.40
   1  -5   2  589.24   35.10
   1  -5   2  600.34   35.80
  -2   5  -2  314.77   20.70
  -2   5  -2  331.77   20.50
  -2   5  -2  297.67   24.50
  -2   5  -2  324.57   22.40
  -2   5  -2  324.27   21.00
  -2   5  -2  314.67   20.00
   2  -5   2  313.57   19.00
   2  -5   2  316.87   18.50
   2  -5   2  295.97   18.80
   2  -5   2  339.17   19.90
   2  -5   2  303.47   20.80
   2  -5   2  316.67   19.90
   2  -5   2  310.57   19.70
  -3   5  -2  542.55   44.00
  -3   5  -2  576.84   35.10
  -3   5  -2  551.54   38.00
  -3   5  -2  607.24   35.10
   3  -5   2  625.64   34.70
   3  -5   2  552.24   34.80
   3  -5   2  584.64   34.30
   3  -5   2  594.94   35.70
   3  -5   2  591.64   34.10
  -4   5  -2  194.98   14.70
  -4   5  -2  142.69   22.00
  -4   5  -2  196.78   17.50
  -4   5  -2  194.48   17.70
  -4   5  -2  181.68   14.90
   4  -5   2  192.38   12.90
   4  -5   2  189.18   13.00
   4  -5   2  180.88   14.10
  -5   5  -2   97.59   10.90
  -5   5  -2  104.99   12.30
  -5   5  -2   84.29   11.50
   5  -5   2   84.89    6.60
   6   4  -2   36.80    6.90
   5   4  -2   58.69   11.20
   5   4  -2   33.80    6.10
   4   4  -2  172.28   13.00
   4   4  -2  199.68   14.60
   4   4  -2  229.38   14.60
   4   4  -2  184.48   16.60
   4   4  -2  229.08   16.80
   4   4  -2  216.08   15.20
   3   4  -2  317.27   22.50
   3   4  -2  384.76   22.30
   3   4  -2  408.46   27.80
   3   4  -2  334.07   24.10
   3   4  -2  402.06   21.40
  -3  -4   2  375.56   22.00
  -3  -4   2  373.86   23.00
   2   4  -2  709.03   38.80
   2   4  -2  754.72   38.40
  -2  -4   2  665.33   39.00
  -2  -4   2  621.44   39.60
  -2  -4   2  673.93   38.70
  -2  -4   2  648.54   38.50
   1   4  -2 2061.19  113.49
  -1  -4   2 1999.10  112.29
  -1  -4   2 2027.80  113.79
  -1  -4   2 1977.80  112.59
  -1  -4   2 2004.80  112.59
   0   4  -2  155.58   10.60
   0   4  -2  160.08   11.30
   0  -4   2  171.08    9.50
   0  -4   2  151.68    9.90
   0  -4   2  150.88    9.50
   0  -4   2  161.08    9.90
   0  -4   2  152.38    9.60
  -1   4  -2 1304.97   76.79
  -1   4  -2 1317.07   75.19
  -1   4  -2 1364.16   74.89
  -1   4  -2 1349.16   75.49
  -1   4  -2 1358.26   75.29
   1  -4   2 1395.76   74.39
   1  -4   2 1273.97   74.29
   1  -4   2 1286.87   75.09
   1  -4   2 1291.27   74.49
   1  -4   2 1355.36   74.89
  -2   4  -2  423.86   26.40
  -2   4  -2  474.05   34.40
  -2   4  -2  418.16   30.50
  -2   4  -2  430.36   26.70
  -2   4  -2  463.65   27.00
  -2   4  -2  440.46   27.10
   2  -4   2  435.56   26.20
   2  -4   2  460.65   25.80
   2  -4   2  460.65   25.50
  -3   4  -2 1351.56   75.29
  -3   4  -2 1307.57   75.39
  -3   4  -2 1382.46   76.69
  -3   4  -2 1216.78   76.79
  -3   4  -2 1372.06   75.89
  -3   4  -2 1272.77   76.89
   3  -4   2 1312.27   74.69
   3  -4   2 1374.76   75.09
   3  -4   2 1260.47   74.79
   3  -4   2 1344.67   74.59
   3  -4   2 1398.66   75.29
   3  -4   2 1277.47   74.69
   3  -4   2 1297.67   74.29
  -4   4  -2  580.74   41.00
  -4   4  -2  621.54   36.70
  -4   4  -2  610.34   36.80
  -4   4  -2  518.75   42.30
  -4   4  -2  644.24   38.60
  -4   4  -2  590.14   37.20
   4  -4   2  617.84   35.50
   4  -4   2  617.24   35.20
   4  -4   2  621.84   36.90
  -5   4  -2  129.29   14.10
  -5   4  -2  137.49   12.70
   5  -4   2  128.59    8.90
   6   3  -2   24.20    4.80
   5   3  -2   27.30    7.90
   5   3  -2   25.20    4.70
   5   3  -2   23.00    7.20
   5   3  -2   22.10    4.60
   4   3  -2    4.80    5.50
   4   3  -2   -4.80    4.70
   4   3  -2    1.60    4.60
   4   3  -2    2.60   11.00
  -4  -3   2    7.50    8.10
   3   3  -2  335.07   20.30
   3   3  -2  358.76   19.40
  -3  -3   2  317.27   21.00
   2   3  -2  782.92   44.30
   2   3  -2  859.31   44.00
  -2  -3   2  757.42   44.70
  -2  -3   2  730.93   44.20
   1   3  -2  982.90   52.89
   1   3  -2  852.91   51.79
  -1  -3   2  797.82   52.99
  -1  -3   2  930.81   51.99
  -1  -3   2 1061.99   52.49
  -1  -3   2  921.21   52.09
   0   3  -2 4071.49  221.78
   0   3  -2 4170.78  221.88
   0   3  -2 4039.60  221.38
   0  -3   2 4107.79  221.28
   0  -3   2 3843.62  221.18
   0  -3   2 3785.12  221.18
   0  -3   2 3842.82  221.08
   0  -3   2 3966.30  221.38
  -1   3  -2  137.09   10.90
  -1   3  -2  142.59    9.40
  -1   3  -2  137.99    9.90
  -1   3  -2  147.39    9.30
  -1   3  -2  138.49    9.10
   1  -3   2  130.39    8.00
   1  -3   2  138.99    8.20
   1  -3   2  139.29    9.10
   1  -3   2  129.49    8.50
  -2   3  -2 1796.32  101.39
  -2   3  -2 1841.42  104.39
  -2   3  -2 1711.73  100.99
  -2   3  -2 1678.53  101.09
  -2   3  -2 1855.61  101.69
   2  -3   2 1777.42  100.89
   2  -3   2 1939.01  100.49
  -3   3  -2    2.70    4.10
  -3   3  -2    0.70    5.00
  -3   3  -2    4.30    4.30
  -3   3  -2   -4.20    5.50
  -3   3  -2    2.90    3.50
   3  -3   2   -3.20    5.00
   3  -3   2    6.70    3.70
   3  -3   2   -2.90    5.30
   3  -3   2    1.80    3.80
   3  -3   2    3.00    4.10
   3  -3   2    2.70    4.50
   3  -3   2    2.60    2.50
  -4   3  -2  143.79   13.50
  -4   3  -2  161.18   14.30
  -4   3  -2  176.58   14.90
  -4   3  -2  153.38   20.60
   4  -3   2  162.88   11.60
   4  -3   2  150.38   15.80
   4  -3   2  154.18   11.70
   4  -3   2  159.38   13.70
   4  -3   2  151.68   11.90
  -5   3  -2   14.20   10.90
  -5   3  -2   15.30    6.40
  -5   3  -2    8.00    9.00
   5  -3   2   11.50    5.00
   5  -3   2   14.00    3.60
   6   2  -2   27.30    5.60
   5   2  -2    3.30    3.80
   5   2  -2    5.70   10.50
   5   2  -2   -4.30    3.90
   5   2  -2    0.80    7.00
   4   2  -2   45.60    5.20
   4   2  -2   60.39    8.00
   4   2  -2   54.79    8.90
   4   2  -2   78.89   13.10
   4   2  -2   56.29    8.50
   4   2  -2   53.99    8.60
  -4  -2   2   30.30   10.40
   3   2  -2   15.20    2.50
  -3  -2   2   16.70    3.40
   2   2  -2  210.08   12.40
   1   2  -2  142.19    7.80
   1   2  -2  135.89    8.10
  -1  -2   2  122.29    8.10
  -1  -2   2  137.39    7.90
  -1  -2   2  120.19    7.90
   0   2  -2 2201.58  116.49
   0   2  -2 2218.88  116.49
   0   2  -2 2172.28  116.59
   0  -2   2 1951.60  115.89
   0  -2   2 1998.20  115.99
   0  -2   2 2079.09  116.09
   0  -2   2 2060.09  115.99
   0  -2   2 1996.80  116.59
  -1   2  -2  662.23   37.60
  -1   2  -2  704.83   37.80
  -1   2  -2  753.42   38.90
  -1   2  -2  688.93   37.90
  -1   2  -2  651.73   37.90
   1  -2   2  611.84   37.00
   1  -2   2  673.03   37.50
   1  -2   2  613.44   37.20
   1  -2   2  585.94   39.50
   1  -2   2  678.03   37.00
   1  -2   2  679.93   37.20
  -2   2  -2   65.59    5.50
  -2   2  -2   60.99    6.30
  -2   2  -2   61.39   10.80
  -2   2  -2   64.89    6.80
   2  -2   2   61.39    4.40
  -3   2  -2  134.09   10.50
  -3   2  -2  118.59   12.00
  -3   2  -2  123.99   13.40
  -3   2  -2  126.19   10.70
  -3   2  -2  132.19   10.30
   3  -2   2  128.99   10.40
   3  -2   2  103.39   12.90
   3  -2   2  108.59   10.30
   3  -2   2  123.99    8.70
   3  -2   2  146.69   10.80
   3  -2   2  111.89   10.50
  -4   2  -2   21.50    6.90
  -4   2  -2   27.10    5.80
  -4   2  -2   17.60    6.50
   4  -2   2   27.10    4.70
   4  -2   2   23.40    5.40
   4  -2   2   19.70    6.30
   4  -2   2   21.50    4.90
   4  -2   2   10.70    5.20
  -5   2  -2   28.90   10.60
  -5   2  -2   46.60    7.60
  -5   2  -2   54.39   12.30
   5  -2   2   29.40    6.20
   5  -2   2   41.70    6.00
   6   1  -2   25.30    3.40
   5   1  -2   91.69    8.60
   5   1  -2  105.89   13.80
   5   1  -2  102.29    8.90
   4   1  -2  671.93   38.10
   4   1  -2  697.23   39.60
   4   1  -2  689.13   41.00
   4   1  -2  632.54   38.80
   4   1  -2  656.53   38.90
   4   1  -2  681.53   39.30
   3   1  -2  592.34   33.90
   3   1  -2  618.84   34.60
   3   1  -2  595.14   34.50
  -3  -1   2  529.55   35.20
  -3  -1   2  674.83   34.80
   2   1  -2  855.31   47.80
   2   1  -2  870.01   47.50
   2   1  -2  865.91   47.90
  -2  -1   2  804.42   48.90
   0   1  -2  240.28   13.50
   0   1  -2  238.38   13.50
   0  -1   2  197.98   12.90
   0  -1   2  227.98   13.00
   0  -1   2  233.78   13.00
   0  -1   2  228.58   13.50
   0  -1   2  231.28   12.90
  -1   1  -2 1146.09   63.79
  -1   1  -2 1165.88   63.99
  -1   1  -2 1226.58   65.19
  -1   1  -2 1184.18   64.19
  -1   1  -2 1191.58   64.29
   1  -1   2 1047.10   65.19
   1  -1   2 1156.98   63.99
   1  -1   2 1151.08   63.69
   1  -1   2 1110.69   63.59
   1  -1   2 1059.79   63.59
  -2   1  -2 1656.03  102.99
  -2   1  -2 1865.71  103.69
  -2   1  -2 1904.51  103.89
  -2   1  -2 1879.11  105.69
  -2   1  -2 1814.62  103.69
  -2   1  -2 1855.51  103.49
   2  -1   2 1979.50  103.39
  -3   1  -2  443.76   29.60
  -3   1  -2  504.95   29.20
  -3   1  -2  438.26   36.80
  -3   1  -2  491.25   28.90
  -3   1  -2  468.95   28.60
   3  -1   2  524.15   29.20
   3  -1   2  506.15   28.00
  -4   1  -2  260.97   18.30
  -4   1  -2  246.68   19.30
  -4   1  -2  219.58   18.90
  -4   1  -2  259.47   17.70
   4  -1   2  246.28   17.90
   4  -1   2  235.88   17.30
   4  -1   2  270.67   17.10
   4  -1   2  227.08   17.00
   4  -1   2  270.17   16.60
   4  -1   2  235.08   16.70
  -5   1  -2   78.19    9.60
  -5   1  -2   57.89   11.50
  -5   1  -2   77.39   14.10
   5  -1   2   79.99    7.20
   5  -1   2   61.49   10.50
   6  -1   2    2.20    1.90
   6   0  -2    4.60    2.30
   5   0  -2  150.88   16.50
   5   0  -2  131.09   10.80
   5   0  -2  165.08   11.10
   5   0  -2  157.68   12.10
   4   0  -2  669.53   37.40
   4   0  -2  599.54   39.50
   4   0  -2  620.54   37.00
   4   0  -2  659.23   37.80
   4   0  -2  639.14   37.20
   4   0  -2  635.64   37.10
   3   0  -2  721.73   41.70
   3   0  -2  715.23   41.00
   3   0  -2  755.32   41.80
  -3   0   2  729.53   42.40
   2   0  -2 1506.95   84.49
   2   0  -2 1511.55   84.29
   2   0  -2 1519.45   83.89
  -2   0   2 1399.36   85.89
  -2   0   2 1594.94   84.09
   0   0  -2 2823.32  142.39
   0   0  -2 2527.95  142.19
   0   0  -2 2702.73  143.09
   0   0  -2 2280.77  142.09
   0   0   2 2432.56  142.09
   0   0   2 2425.66  141.99
   0   0   2 2629.14  142.19
   0   0   2 2646.44  142.79
   0   0   2 2559.84  142.09
  -1   0  -2 2336.77  129.89
  -1   0  -2 2538.25  130.79
  -1   0  -2 2455.55  130.09
  -1   0  -2 2107.79  129.59
   1   0   2 2236.38  129.49
   1   0   2 2392.76  129.59
   1   0   2 2482.95  129.79
   1   0   2 2179.58  129.59
   1   0   2 2263.87  130.89
  -2   0  -2  774.82   45.50
  -2   0  -2  834.42   47.20
  -2   0  -2  789.12   45.30
  -2   0  -2  825.82   45.60
   2   0   2  841.02   45.20
   2   0   2  743.83   48.80
  -3   0  -2  586.64   36.60
  -3   0  -2  633.44   36.90
  -3   0  -2  614.44   43.60
   3   0   2  630.14   35.90
   3   0   2  677.73   37.20
  -4   0  -2 1103.99   61.49
  -4   0  -2 1014.80   61.79
  -4   0  -2 1053.29   61.79
  -4   0  -2 1088.99   61.09
   4   0   2 1019.10   60.19
   4   0   2 1034.00   60.39
   4   0   2 1007.40   61.59
   4   0   2 1171.48   60.69
   4   0   2 1178.28   60.69
   4   0   2 1080.59   60.79
   4   0   2  914.31   61.59
  -5   0  -2   36.80    9.30
  -5   0  -2   28.10   21.50
  -5   0  -2   33.10    8.70
  -5   0  -2   36.30    9.80
   5   0   2   26.80    6.20
   5   0   2   36.90   10.20
   5   0   2   38.90    5.80
  -6   0  -2   30.00   17.60
   6   0   2   31.90    3.50
   5  -1  -2   28.20    4.80
   5  -1  -2   45.30   11.10
   5  -1  -2   43.70    6.70
   5  -1  -2   37.40    6.10
   4  -1  -2   -0.20    4.60
   4  -1  -2    0.30    9.90
   4  -1  -2    4.30    5.30
   3  -1  -2  996.40   54.59
   3  -1  -2  978.40   54.29
   3  -1  -2  943.31   53.69
  -3   1   2  968.50   62.99
  -3   1   2  906.01   54.89
   2  -1  -2  285.97   16.20
   2  -1  -2  281.17   15.40
   2  -1  -2  273.07   15.80
  -2   1   2  248.38   15.30
  -2   1   2  294.17   16.40
  -2   1   2  257.27   19.40
  -2   1   2  288.07   16.20
  -2   1   2  242.58   15.40
   1  -1  -2 2085.79  117.79
   1  -1  -2 2055.89  118.39
   1  -1  -2 2186.98  117.99
  -1   1   2 1990.20  117.89
  -1   1   2 2118.39  117.79
  -1   1   2 2290.57  118.29
   0  -1  -2 4664.03  258.17
   0   1   2 4968.90  258.07
   0   1   2 4307.27  259.07
  -1  -1  -2  288.87   16.40
  -1  -1  -2  258.07   15.90
  -1  -1  -2  321.07   17.40
  -1  -1  -2  301.77   16.60
   1   1   2  286.87   15.90
   1   1   2  275.07   15.90
   1   1   2  249.68   16.20
  -2  -1  -2 1058.59   60.59
  -2  -1  -2 1183.08   62.39
  -2  -1  -2 1127.19   60.69
   2   1   2 1112.79   60.19
   2   1   2 1039.00   59.79
   2   1   2 1052.89   60.09
   2   1   2  951.50   62.79
  -3  -1  -2  687.83   40.00
  -3  -1  -2  714.83   39.60
  -3  -1  -2  612.94   45.50
   3   1   2  716.93   39.20
   3   1   2  700.43   40.60
  -4  -1  -2  393.36   24.90
  -4  -1  -2  395.96   25.40
  -4  -1  -2  365.06   27.30
   4   1   2  438.76   24.10
   4   1   2  370.86   24.80
   4   1   2  356.46   26.50
   4   1   2  395.06   25.90
   4   1   2  404.86   24.00
  -5  -1  -2  315.77   28.10
  -5  -1  -2  302.37   24.80
  -5  -1  -2  377.26   24.50
  -5  -1  -2  312.67   25.40
   5   1   2  321.27   19.50
   5   1   2  267.67   20.50
  -6  -1  -2   62.09   19.30
   6   1   2   67.39    5.00
   5  -2  -2   11.00    3.60
   5  -2  -2    7.40    4.00
   5  -2  -2    7.20    3.90
   4  -2  -2    5.50    4.10
   4  -2  -2    5.90    4.40
   4  -2  -2   11.00    4.70
  -4   2   2    7.20    7.70
   3  -2  -2    9.00    2.10
   3  -2  -2   14.40    2.60
   3  -2  -2   10.60    5.90
   3  -2  -2    6.60    3.70
  -3   2   2   10.60    3.60
   2  -2  -2  959.50   54.39
   2  -2  -2 1079.79   54.99
  -2   2   2  867.61   57.79
  -2   2   2  985.80   55.09
  -2   2   2  973.00   54.69
  -2   2   2  948.21   54.49
   1  -2  -2 3754.42  202.68
   1  -2  -2 3732.03  203.18
  -1   2   2 3762.12  202.58
  -1   2   2 3715.43  202.98
  -1   2   2 3453.35  202.48
  -1   2   2 3684.63  202.78
  -1   2   2 3437.06  202.58
   0  -2  -2   14.40    1.30
   0  -2  -2   16.10    2.90
   0   2   2   15.50    1.20
   0   2   2   16.20    1.40
   0   2   2   18.10    1.80
   0   2   2   17.80    1.90
  -1  -2  -2   59.09    6.00
  -1  -2  -2   41.40    3.20
  -1  -2  -2   49.80    4.70
   1   2   2   45.40    4.00
   1   2   2   45.70    3.20
   1   2   2   44.90    3.50
   1   2   2   50.59    3.10
   1   2   2   42.90    2.90
   1   2   2   52.99    6.80
  -2  -2  -2 2043.40  109.89
  -2  -2  -2 2030.80  108.49
  -2  -2  -2 2008.70  108.19
   2   2   2 1822.02  110.09
   2   2   2 1907.51  107.99
   2   2   2 1978.00  107.89
   2   2   2 1758.12  107.49
  -3  -2  -2   85.69    8.10
  -3  -2  -2   92.79    8.00
  -3  -2  -2   78.59   12.40
   3   2   2   73.39    5.40
   3   2   2   93.19    6.10
  -4  -2  -2    8.40    5.50
  -4  -2  -2   -3.40    7.10
  -4  -2  -2    4.50    5.10
  -4  -2  -2    1.30   12.30
   4   2   2    1.70    7.20
   4   2   2   -3.00    4.30
   4   2   2  -10.80    7.30
   4   2   2   11.80    6.60
   4   2   2    4.70    6.40
   4   2   2    2.40    3.30
  -5  -2  -2   17.90   10.70
  -5  -2  -2  -13.30   12.90
  -5  -2  -2  -11.50   11.80
  -5  -2  -2    7.70   14.50
   5   2   2    0.90    3.40
   5   2   2   11.50    6.10
   5   2   2    5.20    8.00
   6   2   2    4.60    1.80
   6   2   2    2.20    6.30
   5  -3  -2   63.29    6.20
   5  -3  -2   55.29    6.70
   5  -3  -2   58.59    7.10
   4  -3  -2   27.30    5.00
   4  -3  -2   28.20    5.70
   4  -3  -2   35.90    7.40
   4  -3  -2   19.10    8.00
  -4   3   2   29.10    7.20
   3  -3  -2  181.08   19.70
   3  -3  -2  175.78   15.00
   3  -3  -2  194.38   13.40
   3  -3  -2  176.08   15.00
   3  -3  -2  221.28   13.50
   3  -3  -2  221.08   14.70
   3  -3  -2  206.48   13.90
   3  -3  -2  189.78   13.70
  -3   3   2  228.98   14.90
  -3   3   2  243.28   14.00
  -3   3   2  239.78   15.00
   2  -3  -2    2.50    1.50
   2  -3  -2    3.70    1.30
  -2   3   2    1.30    1.60
  -2   3   2    4.00    2.50
  -2   3   2    4.90    2.00
  -2   3   2    8.30    2.50
  -2   3   2    4.70    2.80
  -2   3   2   -5.40    7.90
   1  -3  -2   64.39    4.60
  -1   3   2   57.59    4.60
  -1   3   2   57.39    4.20
  -1   3   2   60.09    5.30
  -1   3   2   55.59    4.70
  -1   3   2   61.49    4.70
  -1   3   2   56.09    3.80
   0  -3  -2  152.98    9.70
   0  -3  -2  148.19    9.10
   0  -3  -2  162.78    9.90
   0   3   2  168.68    9.50
   0   3   2  151.68    9.20
   0   3   2  166.38    9.60
   0   3   2  164.28    9.70
   0   3   2  160.28    9.70
  -1  -3  -2  904.31   50.99
  -1  -3  -2  891.31   50.99
   1   3   2  881.81   50.49
   1   3   2  940.01   50.89
   1   3   2  858.81   50.49
   1   3   2  966.60   52.29
   1   3   2  874.31   50.29
  -2  -3  -2  766.32   42.60
  -2  -3  -2  782.02   44.70
  -2  -3  -2  730.63   42.70
  -2  -3  -2  727.93   43.00
   2   3   2  728.43   42.80
   2   3   2  783.12   42.00
   2   3   2  745.83   41.70
   2   3   2  707.53   45.10
  -3  -3  -2  522.95   29.60
  -3  -3  -2  475.75   30.20
  -3  -3  -2  514.75   29.60
  -3  -3  -2  478.35   37.10
   3   3   2  493.45   28.60
  -4  -3  -2  417.66   25.90
  -4  -3  -2  418.66   27.90
  -4  -3  -2  438.36   26.20
   4   3   2  341.17   26.60
   4   3   2  343.77   25.70
   4   3   2  378.16   25.00
   4   3   2  404.86   24.70
   4   3   2  416.96   25.90
   4   3   2  465.35   24.80
  -5  -3  -2   57.79   13.00
  -5  -3  -2   93.99   19.40
  -5  -3  -2  101.09   19.00
   5   3   2   90.79    7.40
   5   3   2   63.69   13.30
   6   3   2    6.20    5.00
   6   3   2    2.20    1.90
   5  -4  -2   78.69    6.50
   5  -4  -2   88.99    7.50
   5  -4  -2   77.99    6.50
   4  -4  -2  249.97   17.30
   4  -4  -2  279.17   16.80
   4  -4  -2  268.47   17.10
   4  -4  -2  253.67   16.90
  -4   4   2  270.17   21.00
  -4   4   2  253.57   19.00
  -4   4   2  269.97   18.40
   3  -4  -2  605.94   35.90
   3  -4  -2  631.14   35.40
   3  -4  -2  571.74   36.00
   3  -4  -2  635.74   36.10
   3  -4  -2  563.24   35.50
   3  -4  -2  657.73   37.20
  -3   4   2  636.44   36.10
  -3   4   2  643.14   36.40
  -3   4   2  565.54   37.90
  -3   4   2  614.24   35.70
  -3   4   2  602.24   37.10
   2  -4  -2 4348.77  231.68
   2  -4  -2 4208.78  231.18
   2  -4  -2 3661.33  230.48
  -2   4   2 4102.29  231.08
  -2   4   2 4182.98  235.88
  -2   4   2 4123.99  230.98
  -2   4   2 4276.77  231.78
  -2   4   2 4423.46  231.58
  -2   4   2 3979.30  231.58
   1  -4  -2 1885.61  103.99
  -1   4   2 1847.72  104.19
  -1   4   2 1886.91  104.39
  -1   4   2 1846.52  103.99
  -1   4   2 1788.22  103.49
  -1   4   2 1878.01  104.19
  -1   4   2 1874.81  103.79
   0  -4  -2 2376.76  137.49
   0  -4  -2 2168.88  137.49
   0  -4  -2 2409.86  137.79
   0  -4  -2 2751.82  137.49
   0   4   2 2774.02  137.69
   0   4   2 2273.17  137.69
   0   4   2 2652.83  137.89
   0   4   2 2300.27  137.39
   0   4   2 2512.15  137.89
  -1  -4  -2 1893.01  107.19
  -1  -4  -2 1860.81  106.69
   1   4   2 2055.09  108.49
   1   4   2 1758.02  106.39
   1   4   2 1777.62  106.59
   1   4   2 1985.20  106.29
   1   4   2 2035.40  106.89
   1   4   2 1871.61  106.29
  -2  -4  -2  120.69   11.30
  -2  -4  -2  129.39   14.40
  -2  -4  -2  137.79    9.60
  -2  -4  -2  123.59    9.00
   2   4   2  123.09   10.30
   2   4   2  128.59    7.70
   2   4   2  124.69   15.70
   2   4   2  124.59    7.90
  -3  -4  -2  735.53   42.50
  -3  -4  -2  731.93   42.70
  -3  -4  -2  726.83   43.60
  -3  -4  -2  739.03   51.89
  -3  -4  -2  724.23   45.60
   3   4   2  766.92   41.60
   3   4   2  697.73   41.00
  -4  -4  -2  381.56   27.00
  -4  -4  -2  369.46   23.10
  -4  -4  -2  295.17   31.10
  -4  -4  -2  339.87   23.80
   4   4   2  367.86   22.20
   4   4   2  349.47   22.40
   4   4   2  304.57   24.30
   4   4   2  376.66   21.90
   4   4   2  364.66   23.20
  -5  -4  -2  205.18   30.00
  -5  -4  -2  211.68   32.80
  -5  -4  -2  229.08   22.80
  -5  -4  -2  206.48   21.40
   5   4   2  236.38   15.70
   5   4   2  238.18   15.50
   5   4   2  187.48   13.90
   6   4   2   38.60    3.70
   5  -5  -2   38.90    4.50
   5  -5  -2   50.69    4.70
  -5   5   2   39.20   10.40
   4  -5  -2  146.49   10.40
   4  -5  -2  146.49   10.80
   4  -5  -2  138.59   11.40
   4  -5  -2  141.19   11.90
  -4   5   2  144.49   14.20
  -4   5   2  151.08   20.60
  -4   5   2  132.89   15.00
   3  -5  -2  454.15   30.80
   3  -5  -2  493.25   30.50
   3  -5  -2  541.05   31.50
   3  -5  -2  505.75   30.90
   3  -5  -2  508.45   30.00
  -3   5   2  531.35   35.30
  -3   5   2  530.25   31.10
  -3   5   2  538.75   30.50
  -3   5   2  506.45   33.10
  -3   5   2  530.15   31.50
  -3   5   2  483.75   31.00
   2  -5  -2  791.72   49.20
   2  -5  -2  862.31   49.20
  -2   5   2  945.21   49.50
  -2   5   2  836.52   50.19
  -2   5   2  913.31   49.99
  -2   5   2  866.31   49.99
  -2   5   2  812.82   49.30
  -2   5   2  868.81   49.60
  -2   5   2  865.91   59.09
   1  -5  -2  783.62   44.00
   1  -5  -2  782.02   45.00
  -1   5   2  779.22   44.50
  -1   5   2  810.22   44.70
  -1   5   2  734.13   44.20
  -1   5   2  711.93   43.90
  -1   5   2  806.32   44.10
  -1   5   2  780.92   44.60
   0  -5  -2   41.60    4.60
   0  -5  -2   41.10    5.40
   0  -5  -2   50.69    4.00
   0  -5  -2   43.20    6.10
   0   5   2   48.10    5.70
   0   5   2   55.59    5.30
   0   5   2   45.80    4.40
   0   5   2   52.69    4.60
   0   5   2   54.09    5.50
   0   5   2   44.80    5.70
  -1  -5  -2 2058.09  112.09
  -1  -5  -2 2016.80  112.29
  -1  -5  -2 1800.12  111.69
  -1  -5  -2 1975.80  111.79
   1   5   2 2111.29  112.49
   1   5   2 1818.82  111.69
   1   5   2 2112.89  114.59
   1   5   2 2081.39  111.69
  -2  -5  -2 1742.73  114.69
  -2  -5  -2 2102.69  114.29
  -2  -5  -2 1992.20  115.99
  -2  -5  -2 2097.39  114.39
   2   5   2 1902.71  116.19
   2   5   2 2247.48  113.39
   2   5   2 2136.19  113.49
  -3  -5  -2  633.74   35.30
  -3  -5  -2  515.65   37.60
  -3  -5  -2  611.14   36.60
  -3  -5  -2  617.74   35.60
   3   5   2  521.05   35.30
   3   5   2  606.84   33.60
   3   5   2  674.53   34.90
   3   5   2  634.54   34.30
   3   5   2  524.65   36.10
  -4  -5  -2  212.88   16.80
  -4  -5  -2  233.48   21.30
  -4  -5  -2  192.68   25.40
   4   5   2  218.78   16.10
   4   5   2  171.38   17.40
   4   5   2  234.78   14.80
   4   5   2  237.18   14.30
   4   5   2  183.08   16.80
  -5  -5  -2   45.00   10.20
  -5  -5  -2   36.50   15.60
  -5  -5  -2   65.59   12.40
   5   5   2   67.29    8.50
   5   5   2   56.49    9.00
   5   5   2   48.70    5.80
   6   5   2   42.30    3.80
   5  -6  -2    5.50    2.20
  -5   6   2   15.50    7.50
   4  -6  -2    1.50    4.30
   4  -6  -2    4.90    3.30
   4  -6  -2   -1.40    3.80
  -4   6   2   -1.80    5.70
  -4   6   2   11.90   17.10
  -4   6   2    3.70    6.40
   3  -6  -2   63.59    8.40
   3  -6  -2   71.09    7.70
   3  -6  -2   51.49   11.90
   3  -6  -2   67.89   11.00
   3  -6  -2   70.79   11.20
   3  -6  -2   60.59    8.70
  -3   6   2   86.39   16.30
  -3   6   2   90.89   10.40
  -3   6   2   52.39   10.30
  -3   6   2   90.59   10.60
  -3   6   2   74.09   11.30
   2  -6  -2  227.58   18.60
   2  -6  -2  242.48   16.60
   2  -6  -2  218.88   16.10
  -2   6   2  268.27   16.50
  -2   6   2  243.58   20.10
  -2   6   2  269.57   17.40
  -2   6   2  281.67   16.90
  -2   6   2  254.67   19.30
  -1   6   2  102.39    9.50
  -1   6   2  133.39    9.70
  -1   6   2  137.09    9.30
   0  -6  -2  736.33   43.10
   0  -6  -2  638.54   42.80
   0  -6  -2  827.22   42.70
   0  -6  -2  668.33   42.60
   0  -6  -2  760.82   42.30
   0   6   2  724.33   42.70
   0   6   2  848.22   43.20
   0   6   2  741.43   43.50
   0   6   2  760.52   43.10
   0   6   2  776.02   43.30
  -1  -6  -2    9.30    2.00
  -1  -6  -2   15.50    4.40
  -1  -6  -2   13.10    4.00
  -1  -6  -2    8.30    2.80
   1   6   2    8.60    4.60
   1   6   2    5.40    2.50
   1   6   2   14.10   12.90
   1   6   2    2.90    2.80
  -2  -6  -2 1262.27   71.29
  -2  -6  -2 1272.67   70.79
  -2  -6  -2 1101.79   71.09
  -2  -6  -2 1113.39   70.39
  -2  -6  -2 1251.27   70.49
   2   6   2 1417.76   72.29
   2   6   2 1288.17   69.79
  -3  -6  -2  171.38   12.30
  -3  -6  -2  120.89   17.20
  -3  -6  -2  170.68   12.60
  -3  -6  -2  186.98   15.40
   3   6   2  122.79   15.10
   3   6   2  176.28   12.40
   3   6   2  148.69   11.50
   3   6   2  171.58   11.70
   3   6   2  148.79   13.50
   3   6   2  155.88   25.70
   3   6   2  147.89   15.40
   3   6   2  155.88   10.00
  -4  -6  -2   25.00    6.70
  -4  -6  -2   24.70   12.50
   4   6   2   28.10   21.00
   4   6   2   27.30    7.40
   4   6   2   32.00    6.00
   4   6   2   23.30    6.50
  -5  -6  -2   23.50   12.20
  -5  -6  -2   -2.90   10.60
  -5  -6  -2    1.50    8.30
   5   6   2    9.00    3.50
   5   6   2   14.70    4.50
   5   6   2   14.30    5.30
  -4   7   2   17.00    7.00
  -4   7   2   28.50    5.80
  -4   7   2   35.80    7.40
   3  -7  -2    0.60    7.20
  -3   7   2   15.00    9.90
  -3   7   2   23.00    7.50
  -3   7   2   10.50    7.30
   2  -7  -2  218.18   14.60
   2  -7  -2  206.68   16.70
   2  -7  -2  207.78   14.00
   2  -7  -2  218.78   14.10
  -2   7   2  223.48   15.70
  -2   7   2  223.78   14.80
  -2   7   2  187.28   15.40
  -2   7   2  151.98   22.90
  -2   7   2  196.68   16.90
  -2   7   2  188.88   14.40
  -2   7   2  218.28   16.50
  -2   7   2  218.18   18.20
   1  -7  -2    2.00    4.30
   1  -7  -2   15.50    5.50
   1  -7  -2    4.50    3.40
   1  -7  -2    4.90    6.10
  -1   7   2    2.90    2.80
  -1   7   2    1.90    4.70
  -1   7   2   -6.80    5.20
   0  -7  -2    2.60    1.60
   0  -7  -2   -3.40    4.50
   0  -7  -2    8.90    4.70
   0  -7  -2    0.60    3.00
   0  -7  -2    3.80    3.10
   0  -7  -2    5.40    5.30
   0  -7  -2    4.70    3.00
   0   7   2    0.20    2.20
   0   7   2    4.60    4.00
   0   7   2    3.20    3.40
   0   7   2    2.60    3.90
   0   7   2    4.80    4.10
   0   7   2    5.90    3.30
   0   7   2    3.80    5.20
  -1  -7  -2  319.77   18.30
  -1  -7  -2  284.67   18.40
  -1  -7  -2  305.87   18.20
  -1  -7  -2  304.97   19.20
  -1  -7  -2  303.77   18.70
   1   7   2  288.87   23.00
   1   7   2  294.97   18.80
   1   7   2  310.17   20.20
  -2  -7  -2   54.49   12.00
  -2  -7  -2   59.99    7.80
  -2  -7  -2   45.20    6.90
  -2  -7  -2   52.59    6.90
  -2  -7  -2   51.69    6.10
  -2  -7  -2   62.89    6.50
   2   7   2   50.79   11.80
   2   7   2   44.50    5.30
   2   7   2   55.19   12.60
   2   7   2   59.49   11.10
   2   7   2   39.80    7.70
  -3  -7  -2   98.09   10.30
  -3  -7  -2   82.39   15.70
  -3  -7  -2  101.89   13.70
  -3  -7  -2  100.79    9.70
  -3  -7  -2   96.99   11.90
   3   7   2  103.59   19.70
   3   7   2  106.89   10.60
   3   7   2   61.99   15.20
   3   7   2   76.89    8.80
   3   7   2   71.89   11.70
   3   7   2  102.59   14.60
  -4  -7  -2   15.90    5.20
  -4  -7  -2   -0.20   10.20
  -4  -7  -2    7.50    7.00
  -4  -7  -2   44.50   16.70
  -4  -7  -2   12.00    9.30
   4   7   2    7.70    4.40
   4   7   2    5.40    5.10
   4   7   2    4.40   17.30
   4   7   2    5.40    3.80
  -5  -7  -2   -3.20    8.50
  -5  -7  -2    8.90    7.20
  -5  -7  -2    1.00    8.60
  -5  -7  -2   27.40   12.80
   5   7   2    9.60    4.50
   5   7   2    5.40    4.90
   4  -8  -2   54.29    6.40
   4  -8  -2   54.99    5.00
  -4   8   2   65.39    9.00
  -4   8   2   53.19    8.60
   3  -8  -2  342.97   21.60
   3  -8  -2  340.77   21.00
   3  -8  -2  356.06   20.80
   3  -8  -2  330.17   20.50
  -3   8   2  325.77   21.50
  -3   8   2  313.07   23.00
  -3   8   2  360.76   23.20
  -3   8   2  327.27   22.30
  -3   8   2  337.87   26.40
   2  -8  -2  443.36   28.70
   2  -8  -2  508.15   29.00
   2  -8  -2  466.95   28.90
   2  -8  -2  522.85   29.90
  -2   8   2  488.75   31.70
  -2   8   2  492.35   29.80
  -2   8   2  452.85   32.70
  -2   8   2  494.85   29.60
  -2   8   2  497.95   32.80
  -2   8   2  479.15   30.30
  -2   8   2  493.75   30.40
   1  -8  -2 1841.42  107.69
   1  -8  -2 1913.91  107.49
   1  -8  -2 1878.51  108.19
  -1   8   2 1942.01  108.09
  -1   8   2 1963.40  108.59
  -1   8   2 2004.90  110.39
  -1   8   2 1931.71  108.99
  -1   8   2 1838.62  110.19
  -1   8   2 2000.80  107.79
  -1   8   2 1885.01  108.19
  -1   8   2 1840.92  109.49
   0  -8  -2  452.35   26.90
   0  -8  -2  470.85   26.40
   0  -8  -2  440.76   29.20
   0  -8  -2  470.45   27.10
   0  -8  -2  458.85   26.50
   0  -8  -2  410.86   28.60
   0  -8  -2  400.46   27.70
   0   8   2  489.15   29.70
   0   8   2  449.46   37.20
   0   8   2  510.55   28.30
   0   8   2  464.85   29.60
  -1  -8  -2  264.07   19.90
  -1  -8  -2  262.37   17.90
  -1  -8  -2  289.27   18.00
  -1  -8  -2  281.27   17.00
  -1  -8  -2  283.77   17.10
  -1  -8  -2  278.47   16.90
  -1  -8  -2  286.17   17.30
   1   8   2  253.07   22.80
   1   8   2  268.37   21.90
   1   8   2  285.07   18.60
   1   8   2  221.78   24.80
   1   8   2  290.87   21.00
   1   8   2  295.77   20.20
  -2  -8  -2  197.18   15.30
  -2  -8  -2  182.58   18.10
  -2  -8  -2  204.68   13.60
  -2  -8  -2  200.38   13.90
  -2  -8  -2  216.78   12.90
  -2  -8  -2  220.08   13.50
   2   8   2  166.98   12.60
   2   8   2  171.08   13.80
   2   8   2  152.88   19.50
   2   8   2  188.98   17.30
   2   8   2  193.78   20.10
   2   8   2  197.98   21.80
  -3  -8  -2  530.55   32.70
  -3  -8  -2  535.95   30.80
  -3  -8  -2  496.55   30.70
  -3  -8  -2  530.45   29.90
  -3  -8  -2  528.05   31.50
  -3  -8  -2  444.66   31.30
   3   8   2  455.15   36.60
   3   8   2  516.15   33.20
   3   8   2  468.05   29.20
  -4  -8  -2  174.78   16.30
  -4  -8  -2  189.88   19.70
  -4  -8  -2  176.48   17.50
  -4  -8  -2  169.18   13.90
   4   8   2  165.88   13.70
   4   8   2  170.18   11.80
  -5  -8  -2   20.70    5.80
  -5  -8  -2    9.60    8.00
   5   8   2   17.20    4.80
   5   8   2   20.80    3.60
   3  -9  -2  179.58   13.20
   3  -9  -2  219.78   13.60
   3  -9  -2  189.58   13.70
  -3   9   2  181.58   15.40
  -3   9   2  227.08   20.60
  -3   9   2  202.08   21.30
  -3   9   2  204.68   14.10
   2  -9  -2  206.58   15.00
   2  -9  -2  214.98   14.00
   2  -9  -2  181.58   14.90
  -2   9   2  168.88   24.00
  -2   9   2  229.38   16.10
  -2   9   2  233.28   19.90
  -2   9   2  194.48   15.40
  -2   9   2  231.18   15.90
   1  -9  -2  343.87   20.90
   1  -9  -2  342.17   21.20
   1  -9  -2  350.36   22.50
  -1   9   2  344.87   22.40
  -1   9   2  350.16   23.30
  -1   9   2  341.57   26.60
  -1   9   2  370.36   22.00
  -1   9   2  326.67   22.80
  -1   9   2  349.77   24.80
  -1   9   2  307.07   24.50
  -1   9   2  346.07   29.90
   0  -9  -2  271.87   18.10
   0  -9  -2  269.47   20.50
   0  -9  -2  282.17   18.30
   0  -9  -2  262.17   19.10
   0   9   2  336.77   20.30
   0   9   2  323.57   24.10
   0   9   2  351.86   22.70
   0   9   2  285.37   22.30
   0   9   2  314.37   21.20
   0   9   2  313.47   34.00
  -1  -9  -2  629.74   41.10
  -1  -9  -2  667.83   40.20
  -1  -9  -2  630.04   39.50
  -1  -9  -2  676.93   38.20
  -1  -9  -2  665.23   38.60
  -1  -9  -2  684.73   39.00
  -1  -9  -2  662.13   38.70
  -1  -9  -2  686.13   39.10
   1   9   2  701.33   41.60
   1   9   2  652.73   43.10
   1   9   2  679.03   43.10
   1   9   2  688.43   42.80
  -2  -9  -2  747.03   43.80
  -2  -9  -2  763.62   43.50
  -2  -9  -2  769.92   43.50
  -2  -9  -2  814.22   42.80
  -2  -9  -2  787.22   43.00
  -2  -9  -2  757.82   44.30
  -2  -9  -2  756.92   45.20
   2   9   2  633.54   47.00
   2   9   2  632.34   43.00
   2   9   2  715.43   42.90
   2   9   2  764.72   46.00
   2   9   2  792.92   46.90
  -3  -9  -2   70.09    8.00
  -3  -9  -2   90.59    8.60
  -3  -9  -2   81.19   17.30
  -3  -9  -2   82.09    7.80
  -3  -9  -2   85.89   13.60
  -3  -9  -2   78.29   10.80
   3   9   2   89.89   15.60
   3   9   2   57.09   13.30
   3   9   2   69.59    7.50
  -4  -9  -2  404.76   23.40
  -4  -9  -2  403.16   25.30
  -4  -9  -2  401.26   23.80
   4   9   2  352.96   22.90
   4   9   2  361.56   25.30
  -5  -9  -2    3.70    4.10
  -5  -9  -2    3.20    5.20
  -5  -9  -2    3.90    6.00
   5   9   2    9.20    4.70
   5   9   2    6.10    3.10
   5   9   2  -10.90   22.00
   3 -10  -2  118.69    7.80
   3 -10  -2  105.49    7.30
  -3  10   2   86.89   11.60
  -3  10   2   83.79   13.20
  -3  10   2  100.49    9.00
   2 -10  -2   47.00    7.20
   2 -10  -2   55.39    7.10
   2 -10  -2   53.49    7.80
   2 -10  -2   49.60    6.50
  -2  10   2   45.90    8.10
  -2  10   2   42.90   12.00
  -2  10   2   47.00    8.60
  -2  10   2   49.90    8.50
  -2  10   2   57.19    7.10
   1 -10  -2   18.50    5.20
   1 -10  -2    7.70    3.60
   1 -10  -2   10.60    3.60
  -1  10   2   17.30    8.20
  -1  10   2   -0.20    7.70
  -1  10   2    9.80    6.00
  -1  10   2   20.50    5.30
  -1  10   2   17.40   11.20
   0 -10  -2   95.79    8.90
   0 -10  -2   87.19   11.20
   0 -10  -2   84.39    7.30
   0 -10  -2   91.49    7.90
   0  10   2   95.19   14.10
   0  10   2  111.19   18.60
   0  10   2   76.69   15.10
   0  10   2  108.89   11.50
   0  10   2  151.18   27.40
   0  10   2  101.99   14.00
  -1 -10  -2   83.39    9.70
  -1 -10  -2   92.09    7.80
  -1 -10  -2   91.39    7.20
  -1 -10  -2   94.39   10.30
  -1 -10  -2   75.69   13.80
  -1 -10  -2   75.39    9.30
  -1 -10  -2   95.99    7.50
   1  10   2   79.29   12.10
   1  10   2  108.29   19.30
   1  10   2   74.59   13.90
   1  10   2   78.49   13.30
   1  10   2   60.49   12.90
  -2 -10  -2  175.58   14.60
  -2 -10  -2  180.18   11.90
  -2 -10  -2  176.28   11.90
  -2 -10  -2  175.48   12.30
  -2 -10  -2  185.48   11.40
  -2 -10  -2  164.88   14.30
  -2 -10  -2  166.18   11.80
   2  10   2  171.38   18.00
   2  10   2  129.49   14.70
   2  10   2  136.09   19.50
  -3 -10  -2   44.20    6.60
  -3 -10  -2   37.70    6.90
  -3 -10  -2   34.60   10.30
  -3 -10  -2   42.10    5.80
  -3 -10  -2   57.29   10.40
  -3 -10  -2   28.60    5.40
   3  10   2   39.60    9.80
   3  10   2   38.00   12.10
   3  10   2   47.50    7.00
   3  10   2   58.19   13.20
  -4 -10  -2   13.40    4.20
  -4 -10  -2    9.00    5.30
  -4 -10  -2    6.10    4.50
  -4 -10  -2    3.30    3.00
   4  10   2    4.40    9.80
   4  10   2    8.00    3.50
   2 -11  -2   -0.20    2.80
   2 -11  -2   -3.20    2.90
   2 -11  -2   -2.20    3.10
   2 -11  -2   -7.80    5.70
  -2  11   2   -2.90    3.90
  -2  11   2   -9.10    5.90
  -2  11   2   13.30    7.40
   1 -11  -2   -0.50    3.10
   1 -11  -2    1.60    3.00
   1 -11  -2   -7.40    4.20
  -1  11   2  -34.30   24.40
  -1  11   2    4.60    6.40
  -1  11   2    4.60    5.20
   0 -11  -2  146.59   10.30
   0 -11  -2  161.88   11.40
   0 -11  -2  158.38   13.30
   0 -11  -2  159.68   11.00
   0  11   2  167.68   17.20
   0  11   2  174.28   16.60
   0  11   2  206.88   23.10
   0  11   2  180.78   29.20
  -1 -11  -2   13.40    4.40
  -1 -11  -2   -4.60    6.90
  -1 -11  -2   -2.00    3.10
  -1 -11  -2    3.80    2.80
  -1 -11  -2    3.90    2.70
   1  11   2   -0.50    7.00
   1  11   2    7.90   10.80
   1  11   2   11.00   11.80
   1  11   2   -4.10    9.50
  -2 -11  -2   70.09    6.30
  -2 -11  -2   79.79   11.60
  -2 -11  -2   76.69    8.10
  -2 -11  -2   76.79    6.60
  -2 -11  -2   80.29    6.90
   2  11   2   84.09   13.70
   2  11   2   81.09   17.00
   2  11   2   78.99   15.90
  -3 -11  -2    7.90    3.10
  -3 -11  -2    7.30    4.70
  -3 -11  -2   11.40    4.90
  -3 -11  -2   12.60    2.50
  -3 -11  -2    8.00    3.10
   3  11   2   23.50   11.40
   3  11   2    9.10    4.90
   3  11   2   12.50   11.00
  -4 -11  -2   -3.20    3.00
  -4 -11  -2    1.70    2.40
  -4 -11  -2   -2.30    4.80
  -4 -11  -2   -1.60    2.60
   4  11   2   -3.50    3.60
   4  11   2    5.40    8.10
   2 -12  -2   12.40    2.80
   2 -12  -2    0.80    2.50
   2 -12  -2    7.00    2.30
  -2  12   2    7.40    9.40
  -2  12   2    4.30    6.10
   1 -12  -2   50.99    6.20
   1 -12  -2   56.99    5.90
  -1  12   2   53.39    8.30
  -1  12   2   87.79   14.80
  -1  12   2   42.10   24.10
  -1  12   2   65.69   13.10
   0 -12  -2   25.80    5.50
   0 -12  -2   22.60    4.10
   0 -12  -2   25.20    5.20
   0 -12  -2   23.00    3.30
   0  12   2   30.10   13.50
   0  12   2   35.00    8.50
   0  12   2   31.10    9.30
  -1 -12  -2   62.59    5.60
  -1 -12  -2   78.79    7.70
  -1 -12  -2   60.39   12.00
  -1 -12  -2   59.09    5.00
   1  12   2   76.49   11.90
   1  12   2   72.49   12.00
  -2 -12  -2   82.69    5.70
  -2 -12  -2   70.29    6.20
  -2 -12  -2   85.59    6.40
   2  12   2   64.29   12.70
   2  12   2   93.79   16.30
  -3 -12  -2   21.00    5.70
  -3 -12  -2    8.50    2.40
   3  12   2   11.80    8.00
   3  12   2   10.20    9.90
   3  12   2    3.00    7.00
   0 -13  -2  239.78   16.00
   0 -13  -2  260.57   16.00
   0 -13  -2  288.47   16.90
   0  13   2  272.57   20.90
   0  13   2  305.57   24.30
   0  13   2  259.17   24.20
  -1 -13  -2  114.09    7.70
  -1 -13  -2  139.09    9.60
  -1 -13  -2  151.68   12.20
   1  13   2  128.69   13.00
   1  13   2  112.89   20.60
  -2 -13  -2  140.49    8.70
  -2 -13  -2  146.79    9.60
   2  13   2  160.58   13.90
   2  13   2  144.49   14.60
   2  12  -3   79.09   14.90
   2  12  -3  102.29   13.40
  -2 -12   3  100.99    7.70
  -2 -12   3  108.49    7.60
  -2 -12   3   99.59    6.40
  -2 -12   3  118.99    6.40
   1  12  -3    1.10    6.70
   1  12  -3    5.40    6.50
   1  12  -3   14.60    8.90
  -1 -12   3    5.40    2.50
  -1 -12   3    6.80    1.30
   0  12  -3   65.99   13.10
   0  12  -3   59.29   11.40
   0  12  -3   48.10   18.70
   0 -12   3   55.69    3.80
   0 -12   3   62.09    7.50
   0 -12   3   51.29    5.10
   3  11  -3    2.70    9.40
  -3 -11   3    2.80    1.60
  -3 -11   3    1.60    4.10
  -3 -11   3   -0.40    1.90
  -3 -11   3    1.40    1.80
   2  11  -3   26.40    9.50
   2  11  -3  -27.40   31.30
   2  11  -3   23.70    4.80
   2  11  -3   34.60    9.10
  -2 -11   3   27.60    3.30
  -2 -11   3   21.80    3.10
  -2 -11   3   25.70    3.30
  -2 -11   3   26.40    4.70
   1  11  -3   49.50    9.60
   1  11  -3   42.50   10.70
   1  11  -3   39.30   11.70
   1  11  -3   77.09   12.60
  -1 -11   3   55.59    4.50
  -1 -11   3   66.59    5.60
  -1 -11   3   54.69    5.00
  -1 -11   3   54.59    4.40
   0  11  -3  270.37   24.80
   0  11  -3  256.77   25.70
   0  11  -3  271.27   23.20
   0 -11   3  244.68   15.30
   0 -11   3  258.97   15.90
   0 -11   3  279.67   19.50
   0 -11   3  264.27   16.00
  -1  11  -3  199.48   20.80
  -1  11  -3  195.08   24.90
  -1  11  -3  237.68   18.30
   1 -11   3  215.68   12.60
   1 -11   3  214.38   14.50
   1 -11   3  219.08   13.40
  -2  11  -3  107.39   11.80
  -2  11  -3  101.09   17.50
   2 -11   3  123.29    7.90
   2 -11   3   98.89    6.70
   2 -11   3  106.99    8.20
  -4 -10   3    8.50    2.70
   3  10  -3    3.00   12.00
   3  10  -3    7.90    8.50
   3  10  -3   18.00    5.90
  -3 -10   3   12.40    2.90
  -3 -10   3   10.40    5.90
   2  10  -3   14.80   17.50
   2  10  -3   40.00    6.80
   2  10  -3   27.00   11.70
   2  10  -3   53.99   11.90
  -2 -10   3   34.50    5.40
  -2 -10   3   51.79    5.90
  -2 -10   3   44.30    4.20
  -2 -10   3   31.60    6.70
  -2 -10   3   45.30    5.00
   1  10  -3  355.56   27.60
   1  10  -3  347.77   30.60
   1  10  -3  299.17   27.70
  -1 -10   3  335.47   21.00
  -1 -10   3  370.46   21.30
  -1 -10   3  364.56   20.30
  -1 -10   3  380.06   20.60
  -1 -10   3  310.47   22.40
  -1 -10   3  376.56   20.60
   0  10  -3   28.90   14.10
   0  10  -3   -5.40   12.00
   0  10  -3    8.40   11.20
   0  10  -3    4.60    8.90
   0 -10   3    0.30    2.60
   0 -10   3   -1.10    8.00
   0 -10   3    0.40    2.00
   0 -10   3   -0.40    2.60
  -1  10  -3  281.97   24.80
  -1  10  -3  312.07   23.00
   1 -10   3  307.57   17.70
   1 -10   3  301.67   20.00
   1 -10   3  305.67   18.40
  -2  10  -3   46.80   12.60
  -2  10  -3   64.89   10.10
  -2  10  -3   55.29   11.10
   2 -10   3   46.90    5.70
   2 -10   3   52.39    4.10
   2 -10   3   49.60    6.30
   4   9  -3   18.60   17.50
   4   9  -3    4.60    4.10
  -4  -9   3    9.40    4.00
  -4  -9   3    6.90    4.20
  -4  -9   3    6.50    3.20
   3   9  -3   13.20    5.20
   3   9  -3    6.80    5.70
   3   9  -3    3.20   11.50
   3   9  -3    6.80   15.50
  -3  -9   3   12.00    4.60
  -3  -9   3   11.30    4.90
  -3  -9   3    8.50    3.30
  -3  -9   3    9.40    2.70
   2   9  -3   36.60   12.20
   2   9  -3   60.49   12.00
   2   9  -3   47.60   19.40
   2   9  -3   39.50   12.30
   2   9  -3   53.59    9.40
  -2  -9   3   52.99    5.50
  -2  -9   3   41.80    5.50
  -2  -9   3   47.10    7.30
  -2  -9   3   58.39    5.70
  -2  -9   3   56.69    6.70
   1   9  -3    2.00    4.50
   1   9  -3   24.60   10.70
   1   9  -3   11.60   11.10
   1   9  -3   32.80   12.40
   1   9  -3   -6.80   11.70
  -1  -9   3    3.10    4.20
  -1  -9   3    4.20    2.90
  -1  -9   3    9.30    2.60
  -1  -9   3    1.30    7.10
  -1  -9   3    8.60    3.30
  -1  -9   3    7.30    3.30
  -1  -9   3    8.10    3.40
   0   9  -3   27.10   13.30
   0   9  -3   37.60   10.80
   0   9  -3   48.40   12.20
   0   9  -3   21.90   11.70
   0   9  -3   39.90   13.90
   0  -9   3   41.10    4.60
   0  -9   3   23.20    8.90
   0  -9   3   38.40    5.80
   0  -9   3   39.20    5.10
   0  -9   3   48.60    8.30
   0  -9   3   40.10    5.00
  -1   9  -3   69.49    9.70
  -1   9  -3   77.09   13.90
  -1   9  -3   57.79   16.50
  -1   9  -3   89.69   19.60
   1  -9   3   81.39    6.10
   1  -9   3   75.69    8.90
   1  -9   3   83.09   10.20
   1  -9   3   77.69    9.20
  -2   9  -3   21.00   10.90
  -2   9  -3   32.10    6.40
  -2   9  -3   20.60    7.10
  -2   9  -3   24.60   11.20
   2  -9   3   38.40    5.20
   2  -9   3   27.00    4.20
   2  -9   3   27.20    5.00
   2  -9   3   25.90    6.30
  -3   9  -3   35.40    7.40
  -3   9  -3   38.00   10.40
  -3   9  -3   39.80    5.00
   3  -9   3   44.10    4.10
   3  -9   3   30.10    4.80
   3  -9   3   43.20    5.20
   5   8  -3   18.60    3.90
   4   8  -3   36.90    7.90
   4   8  -3   12.40   19.60
   4   8  -3   37.80    7.70
  -4  -8   3   42.40    7.20
  -4  -8   3   37.10    7.70
  -4  -8   3   65.59   10.60
  -4  -8   3   65.89   10.10
  -4  -8   3   48.40    6.80
   3   8  -3   16.80   15.70
   3   8  -3   11.80    5.10
   3   8  -3    7.80    5.00
   3   8  -3    9.30   11.70
  -3  -8   3    2.90    5.50
  -3  -8   3   16.00    6.70
  -3  -8   3    9.80    3.50
  -3  -8   3   -0.50    4.10
  -3  -8   3   10.90    6.50
   2   8  -3  177.48   12.80
   2   8  -3  151.88   16.80
   2   8  -3  166.58   23.20
   2   8  -3  194.48   15.80
   2   8  -3  248.08   32.50
   2   8  -3  185.88   25.30
  -2  -8   3  204.38   12.10
  -2  -8   3  189.48   13.80
  -2  -8   3  195.38   13.30
  -2  -8   3  170.18   13.50
  -2  -8   3  192.38   11.80
  -2  -8   3  188.48   12.30
  -2  -8   3  159.78   13.50
   1   8  -3  102.39   19.00
   1   8  -3  100.69   10.10
   1   8  -3  158.68   21.30
  -1  -8   3  119.19    9.70
  -1  -8   3  119.49    9.60
  -1  -8   3  133.19    8.70
  -1  -8   3  128.69    9.20
  -1  -8   3  139.89    8.60
  -1  -8   3  122.89   10.40
   0   8  -3  116.19   16.30
   0   8  -3  141.99   21.20
   0   8  -3  153.68   18.50
   0   8  -3  137.69   22.40
   0  -8   3  148.79   14.00
   0  -8   3  142.79   10.30
   0  -8   3  123.99   10.00
   0  -8   3  151.08    9.20
   0  -8   3  139.19   10.40
   0  -8   3  139.69   17.60
   0  -8   3  145.39   10.50
  -1   8  -3  302.87   33.20
  -1   8  -3  251.77   23.10
  -1   8  -3  214.28   40.50
  -1   8  -3  266.37   22.90
  -1   8  -3  243.68   18.80
  -1   8  -3  245.88   21.10
  -1   8  -3  207.18   22.80
   1  -8   3  241.48   16.30
   1  -8   3  255.67   15.10
   1  -8   3  261.27   16.00
   1  -8   3  259.77   17.90
   1  -8   3  242.68   16.40
   1  -8   3  235.98   20.30
  -2   8  -3  121.49   14.70
  -2   8  -3  112.89   16.80
  -2   8  -3  104.09   12.00
   2  -8   3  105.89   11.10
   2  -8   3  124.99   10.00
   2  -8   3  121.39   10.90
   2  -8   3  112.09    8.10
  -3   8  -3  122.19   21.30
  -3   8  -3  152.18   11.90
  -3   8  -3  132.69   12.30
  -3   8  -3  150.58   15.40
   3  -8   3  141.39    9.20
   3  -8   3  137.79   10.40
   3  -8   3  142.69   10.80
   3  -8   3  148.49   10.50
   5   7  -3   41.30    4.80
   5   7  -3   34.50    5.80
   4   7  -3  258.07   17.50
   4   7  -3  275.07   20.20
   4   7  -3  289.07   17.60
   4   7  -3  242.68   39.60
  -4  -7   3  240.78   16.90
  -4  -7   3  274.37   19.00
  -4  -7   3  262.87   17.60
   3   7  -3   71.69    7.20
   3   7  -3   77.39    9.00
   3   7  -3   84.39   11.40
   3   7  -3   51.69   10.40
   3   7  -3   58.49   19.00
   3   7  -3   37.00   13.50
  -3  -7   3   73.39    8.90
  -3  -7   3   66.49    8.30
  -3  -7   3   61.49   11.80
  -3  -7   3   67.29    9.90
  -3  -7   3   67.29    6.30
  -3  -7   3   67.49    7.60
   2   7  -3   44.20    9.50
   2   7  -3   40.60    6.80
   2   7  -3   66.69   17.80
   2   7  -3   24.10   14.20
   2   7  -3   25.80   15.10
   2   7  -3   51.49    5.60
  -2  -7   3   55.39    4.90
  -2  -7   3   53.79    7.10
  -2  -7   3   47.20    8.00
  -2  -7   3   50.69    6.30
  -2  -7   3   54.29    6.30
  -2  -7   3   51.49    6.40
  -2  -7   3   35.00    6.50
  -2  -7   3   63.59    8.10
   1   7  -3  674.73   43.30
   1   7  -3  600.44   42.00
   1   7  -3  597.14   38.70
   1   7  -3  611.54   42.50
   1   7  -3  549.85   35.70
  -1  -7   3  632.24   35.90
  -1  -7   3  626.54   35.50
  -1  -7   3  640.34   35.80
  -1  -7   3  651.33   35.50
  -1  -7   3  657.63   36.30
  -1  -7   3  578.04   36.60
  -1  -7   3  622.04   36.10
  -1  -7   3  636.64   36.30
   0   7  -3  814.52   49.80
   0   7  -3  731.63   50.59
   0   7  -3  755.02   51.79
   0   7  -3  818.42   50.19
   0   7  -3  787.32   47.60
   0  -7   3  777.82   44.90
   0  -7   3  840.72   45.80
   0  -7   3  850.71   45.40
   0  -7   3  790.02   44.90
   0  -7   3  821.52   45.00
   0  -7   3  725.03   45.30
   0  -7   3  716.73   47.50
   0  -7   3  809.22   44.60
   0  -7   3  845.22   45.10
   0  -7   3  751.32   44.80
  -1   7  -3  640.54   40.40
  -1   7  -3  696.13   42.60
  -1   7  -3  656.03   39.20
  -1   7  -3  651.63   38.50
  -1   7  -3  659.73   41.50
  -1   7  -3  607.24   49.99
  -1   7  -3  609.84   40.30
   1  -7   3  695.33   37.60
   1  -7   3  652.93   36.80
   1  -7   3  669.63   38.00
   1  -7   3  573.14   38.10
   1  -7   3  636.34   36.80
   1  -7   3  641.94   38.60
  -2   7  -3  264.77   24.40
  -2   7  -3  265.87   21.30
  -2   7  -3  249.88   17.60
  -2   7  -3  226.98   24.20
  -2   7  -3  227.68   18.40
  -2   7  -3  262.17   18.30
  -2   7  -3  227.68   28.10
   2  -7   3  232.18   17.80
   2  -7   3  246.88   16.90
   2  -7   3  243.28   16.10
   2  -7   3  254.17   15.00
   2  -7   3  242.38   17.10
   2  -7   3  250.27   16.30
  -3   7  -3   34.40    6.80
  -3   7  -3   36.00    8.60
  -3   7  -3   55.39   17.40
  -3   7  -3   27.50    5.50
  -3   7  -3   31.40    6.90
   3  -7   3   33.80    6.80
   3  -7   3   28.30    4.90
   3  -7   3   23.60    4.40
   3  -7   3   42.40    7.80
   3  -7   3   25.30    3.70
  -4   7  -3   68.19    9.50
  -4   7  -3   89.39   15.20
   4  -7   3   41.30    8.40
   4  -7   3   63.59    6.40
   5   6  -3   74.99    9.90
   5   6  -3   77.29    8.50
   4   6  -3  252.77   19.00
   4   6  -3  266.17   17.10
   4   6  -3  227.28   16.50
  -4  -6   3  271.87   16.80
  -4  -6   3  234.18   18.00
   3   6  -3  614.64   52.89
   3   6  -3  675.13   41.70
   3   6  -3  709.83   40.20
   3   6  -3  646.54   42.80
  -3  -6   3  756.82   40.90
  -3  -6   3  692.53   41.30
  -3  -6   3  745.03   41.00
  -3  -6   3  785.72   40.30
  -3  -6   3  668.13   41.60
   2   6  -3  500.25   39.70
   2   6  -3  430.06   37.20
   2   6  -3  425.26   29.60
   2   6  -3  514.75   28.60
   2   6  -3  502.35   43.60
  -2  -6   3  533.25   29.20
  -2  -6   3  520.15   28.60
  -2  -6   3  511.25   29.10
  -2  -6   3  525.85   29.30
  -2  -6   3  482.95   30.20
   1   6  -3  585.74   34.40
   1   6  -3  482.95   39.80
   1   6  -3  562.34   38.80
   1   6  -3  496.95   38.00
   1   6  -3  474.55   31.60
  -1  -6   3  576.64   31.90
  -1  -6   3  559.54   32.40
  -1  -6   3  584.84   31.90
  -1  -6   3  582.24   31.70
  -1  -6   3  563.94   32.40
  -1  -6   3  583.94   32.20
  -1  -6   3  552.94   31.70
   0   6  -3  890.51   54.99
   0   6  -3  899.11   52.39
   0  -6   3  865.81   50.69
   0  -6   3  889.71   50.59
   0  -6   3  887.41   50.39
   0  -6   3  921.11   50.49
   0  -6   3  887.71   50.29
   0  -6   3  922.91   51.09
   0  -6   3  855.31   50.09
  -1   6  -3  748.03   41.80
  -1   6  -3  685.53   41.20
  -1   6  -3  721.73   42.10
  -1   6  -3  697.93   41.90
  -1   6  -3  707.33   44.60
  -1   6  -3  697.83   41.80
  -1   6  -3  698.53   42.90
  -1   6  -3  604.64   52.59
   1  -6   3  711.83   40.20
   1  -6   3  674.33   39.70
   1  -6   3  766.62   40.20
   1  -6   3  732.83   39.80
   1  -6   3  658.93   39.60
   1  -6   3  649.04   41.40
  -2   6  -3  469.95   29.70
  -2   6  -3  456.05   31.00
  -2   6  -3  472.95   31.40
  -2   6  -3  460.55   29.10
  -2   6  -3  453.65   33.70
  -2   6  -3  497.05   29.50
  -2   6  -3  483.35   28.50
   2  -6   3  497.35   27.80
   2  -6   3  461.25   27.30
   2  -6   3  459.15   28.50
   2  -6   3  464.65   27.90
   2  -6   3  449.66   29.00
   2  -6   3  459.85   26.90
   2  -6   3  410.06   30.00
  -3   6  -3  187.78   19.60
  -3   6  -3  184.68   17.30
  -3   6  -3  202.98   15.50
  -3   6  -3  202.58   33.30
  -3   6  -3  172.38   16.10
  -3   6  -3  189.98   15.30
  -3   6  -3  190.08   24.60
   3  -6   3  193.38   14.10
   3  -6   3  211.38   12.70
   3  -6   3  195.48   14.10
   3  -6   3  201.58   13.60
   3  -6   3  203.68   13.90
  -4   6  -3  202.08   17.60
  -4   6  -3  227.08   16.10
  -4   6  -3  214.98   22.00
  -4   6  -3  220.58   14.80
  -4   6  -3  159.88   24.50
   4  -6   3  218.38   14.60
   4  -6   3  220.28   13.10
   4  -6   3  187.08   13.40
   5   5  -3    1.70    5.90
   5   5  -3    5.60    3.40
   5   5  -3    8.70    5.30
   4   5  -3   67.69    8.10
   4   5  -3   70.29    8.50
   4   5  -3   85.29    9.90
   4   5  -3   78.29   12.60
  -4  -5   3   58.49   12.30
  -4  -5   3   60.09    8.50
   3   5  -3    9.20    5.40
   3   5  -3   10.60   15.30
   3   5  -3    0.60    3.40
   3   5  -3    5.30    5.60
   3   5  -3   13.50    7.10
   3   5  -3    1.40   22.80
  -3  -5   3    7.50    3.20
  -3  -5   3    8.40    3.00
  -3  -5   3   -5.70    5.50
  -3  -5   3   15.30    5.50
   2   5  -3   25.60    3.20
   2   5  -3  -13.10   17.00
  -2  -5   3   23.40    4.30
  -2  -5   3   30.60    4.00
  -2  -5   3   20.70    3.70
  -2  -5   3   27.30    4.90
  -2  -5   3   25.70    5.70
  -2  -5   3   27.40    4.10
   1   5  -3  144.79   11.50
   1   5  -3  164.88   19.40
   1   5  -3  124.39    9.00
  -1  -5   3  145.59   10.80
  -1  -5   3  133.09    9.90
  -1  -5   3  152.08    9.10
  -1  -5   3  134.99    9.70
  -1  -5   3  158.88    9.70
  -1  -5   3  153.28    9.30
  -1  -5   3  151.98    9.70
   0   5  -3  713.13   43.60
   0   5  -3  697.23   42.70
   0   5  -3  687.83   41.00
   0  -5   3  723.83   40.00
   0  -5   3  700.83   39.60
   0  -5   3  731.43   39.50
   0  -5   3  698.43   39.60
   0  -5   3  647.54   39.80
   0  -5   3  653.23   39.30
   0  -5   3  717.93   39.40
  -1   5  -3  185.48   13.00
  -1   5  -3  162.48   14.80
  -1   5  -3  173.78   13.90
  -1   5  -3  180.88   13.70
  -1   5  -3  203.88   17.50
  -1   5  -3  194.08   14.10
   1  -5   3  189.68   11.10
   1  -5   3  175.48   13.30
   1  -5   3  189.18   12.50
   1  -5   3  176.58   11.00
   1  -5   3  161.78   11.30
   1  -5   3  199.28   12.20
   1  -5   3  178.58   11.80
  -2   5  -3    4.40    4.50
  -2   5  -3   10.20   11.30
  -2   5  -3   -4.60    4.40
  -2   5  -3   14.50    6.80
  -2   5  -3    5.50    4.50
  -2   5  -3    6.20    5.70
  -2   5  -3   -4.20    5.20
   2  -5   3   -3.30    3.00
   2  -5   3   -5.30    4.90
   2  -5   3    2.80    5.40
   2  -5   3    1.80    2.10
   2  -5   3   -0.90    2.70
   2  -5   3   -2.40    5.40
   2  -5   3    7.40    7.90
  -3   5  -3   18.00    9.20
  -3   5  -3   15.40   10.30
  -3   5  -3   17.40    5.60
  -3   5  -3   15.80    5.60
  -3   5  -3   16.30    7.20
   3  -5   3   12.50    5.00
   3  -5   3   11.60    3.50
   3  -5   3   14.80    4.70
   3  -5   3   15.40    4.40
   3  -5   3   18.80    5.90
  -4   5  -3   10.80    5.80
  -4   5  -3   30.50    7.40
  -4   5  -3    9.60   11.80
  -4   5  -3   14.00    5.00
   4  -5   3   14.80    5.00
   4  -5   3   16.70    4.90
   4  -5   3   16.10    4.90
   4  -5   3   20.60    4.20
  -5   5  -3   22.10    6.10
  -5   5  -3   -8.00    7.40
   5  -5   3   10.80    4.40
   5   4  -3    2.50    3.40
   5   4  -3    7.50    6.30
   5   4  -3   -6.40    3.80
   4   4  -3  254.17   16.50
   4   4  -3  264.17   18.40
   4   4  -3  271.07   17.40
   4   4  -3  281.27   20.10
   3   4  -3   87.79   13.20
   3   4  -3  105.49    6.50
   3   4  -3   90.39   11.60
   3   4  -3   99.29   10.30
   3   4  -3   84.69   27.70
   3   4  -3   94.59   13.20
   3   4  -3   95.69    9.00
  -3  -4   3   92.39    9.80
  -3  -4   3   99.19    7.80
  -3  -4   3   90.39   13.50
   2   4  -3  300.77   39.10
   2   4  -3  321.87   18.10
  -2  -4   3  313.67   18.50
  -2  -4   3  296.67   19.10
  -2  -4   3  309.57   18.30
  -2  -4   3  317.97   18.80
  -2  -4   3  318.07   19.50
   1   4  -3  767.52   44.20
   1   4  -3  705.33   42.40
  -1  -4   3  765.62   42.60
  -1  -4   3  748.33   42.80
  -1  -4   3  754.52   42.30
  -1  -4   3  744.73   42.60
  -1  -4   3  777.52   42.70
   0   4  -3 2528.65  138.59
   0   4  -3 2474.75  138.39
   0   4  -3 2274.67  137.79
   0  -4   3 2571.34  137.29
   0  -4   3 2353.36  137.19
   0  -4   3 2449.35  137.19
   0  -4   3 2537.55  137.59
   0  -4   3 2510.05  137.39
  -1   4  -3  690.73   39.50
  -1   4  -3  685.93   38.90
  -1   4  -3  685.63   39.30
  -1   4  -3  664.73   42.20
  -1   4  -3  632.64   41.40
  -1   4  -3  673.73   39.30
  -1   4  -3  672.73   39.00
   1  -4   3  661.23   38.20
   1  -4   3  686.83   37.90
   1  -4   3  731.53   39.00
   1  -4   3  676.43   38.70
   1  -4   3  619.44   38.30
   1  -4   3  643.34   37.70
  -2   4  -3  172.48   13.40
  -2   4  -3  157.08   13.30
  -2   4  -3  182.98   26.40
  -2   4  -3  175.98   12.90
  -2   4  -3  189.28   13.10
  -2   4  -3  178.68   13.60
  -2   4  -3  191.28   20.50
   2  -4   3  157.18   14.30
   2  -4   3  177.08   10.70
   2  -4   3  179.28   11.90
  -3   4  -3    4.30    5.00
  -3   4  -3   12.90    8.20
  -3   4  -3    8.40    6.30
  -3   4  -3    4.50    5.30
   3  -4   3    6.10    4.80
   3  -4   3    7.40    5.30
   3  -4   3   11.20    4.90
   3  -4   3   15.20    5.70
   3  -4   3    6.50    3.60
   3  -4   3   10.10    4.10
  -4   4  -3    7.00    5.30
  -4   4  -3   33.90   13.70
  -4   4  -3    2.30   12.60
  -4   4  -3    6.40    7.80
  -4   4  -3   18.10    8.40
  -4   4  -3   14.00    7.00
   4  -4   3    7.20    3.90
   4  -4   3   12.80    5.20
   4  -4   3    8.60    5.40
   4  -4   3   10.50    4.50
  -5   4  -3   11.00    6.50
  -5   4  -3   20.50    9.30
  -5   4  -3   10.50    6.40
   5  -4   3   18.60    4.30
   5  -4   3   24.60    4.40
   5   3  -3   94.19   11.60
   5   3  -3   90.99   12.20
   5   3  -3  103.79    8.80
   4   3  -3  239.78   17.30
   4   3  -3  218.48   17.50
   4   3  -3  199.08   15.60
   4   3  -3  243.58   18.30
   4   3  -3  216.48   15.30
   4   3  -3  222.68   15.20
   4   3  -3  223.68   13.80
   3   3  -3  342.27   18.40
   3   3  -3  293.87   20.50
   3   3  -3  333.17   19.50
   3   3  -3  273.77   20.30
   3   3  -3  303.77   22.10
  -3  -3   3  367.46   20.70
  -3  -3   3  312.77   20.30
   2   3  -3 1205.08   60.49
   2   3  -3 1049.30   60.79
  -2  -3   3 1060.39   60.99
  -2  -3   3 1036.30   60.49
  -2  -3   3 1038.10   60.89
   1   3  -3   79.89    5.40
  -1  -3   3   81.39    5.80
  -1  -3   3   85.39    6.50
  -1  -3   3   86.09    5.80
  -1  -3   3   84.99    5.50
  -1  -3   3   85.39    5.70
   0   3  -3 1295.37   73.09
   0   3  -3 1175.18   72.59
   0   3  -3 1296.77   72.99
   0  -3   3 1216.68   71.99
   0  -3   3 1345.97   72.29
   0  -3   3 1336.87   72.09
   0  -3   3 1299.77   71.99
   0  -3   3 1345.07   72.09
  -1   3  -3 2806.82  154.38
  -1   3  -3 2898.51  155.98
  -1   3  -3 2800.32  154.58
  -1   3  -3 2901.01  157.38
  -1   3  -3 2864.41  154.88
   1  -3   3 2789.12  153.88
   1  -3   3 2498.65  153.68
   1  -3   3 2618.44  153.88
   1  -3   3 2663.13  153.68
   1  -3   3 2691.13  153.78
   1  -3   3 2871.81  154.28
  -2   3  -3  252.67   16.10
  -2   3  -3  251.67   16.50
  -2   3  -3  249.18   16.80
  -2   3  -3  250.47   17.00
  -2   3  -3  243.28   22.50
  -2   3  -3  259.37   16.70
   2  -3   3  250.57   15.70
   2  -3   3  265.37   14.90
  -3   3  -3   60.79    9.50
  -3   3  -3   35.80    6.20
  -3   3  -3   50.49    8.90
  -3   3  -3   44.20   10.10
   3  -3   3   32.20    5.90
   3  -3   3   39.30    6.30
   3  -3   3   47.50    7.90
   3  -3   3   48.00    6.80
   3  -3   3   50.89    8.30
   3  -3   3   39.40    6.50
   3  -3   3   51.69    7.60
  -4   3  -3  165.18   14.40
  -4   3  -3  127.59   14.70
  -4   3  -3  176.58   18.30
  -4   3  -3  162.38   13.20
   4  -3   3  170.88   11.50
   4  -3   3  142.69   13.40
   4  -3   3  134.29   16.90
   4  -3   3  158.78   12.40
   4  -3   3  163.28   11.70
  -5   3  -3  141.99   15.00
  -5   3  -3  158.98   15.50
  -5   3  -3  148.79   13.40
   5  -3   3  129.19    9.60
   5  -3   3  140.89   10.50
   6   2  -3   65.89    7.10
   5   2  -3   79.29    8.20
   5   2  -3   95.59    8.30
   5   2  -3   78.99   12.50
   4   2  -3   68.99    9.70
   4   2  -3   75.69   10.70
   4   2  -3   81.29    9.10
   4   2  -3   79.69    9.00
   3   2  -3  234.18   19.70
   3   2  -3  252.37   16.00
   3   2  -3  269.77   16.40
   3   2  -3  275.97   15.30
  -3  -2   3  286.47   17.10
  -3  -2   3  257.07   17.30
   2   2  -3  746.23   43.70
   2   2  -3  805.62   43.30
   2   2  -3  771.22   43.70
  -2  -2   3  823.22   43.90
  -2  -2   3  713.03   43.80
   1   2  -3  575.94   32.00
  -1  -2   3  571.74   32.20
  -1  -2   3  564.04   32.10
  -1  -2   3  605.84   32.30
  -1  -2   3  530.15   31.90
   0   2  -3  833.82   46.00
   0   2  -3  804.92   45.90
   0   2  -3  794.12   45.80
   0  -2   3  850.11   45.10
   0  -2   3  830.42   45.00
   0  -2   3  763.52   44.90
   0  -2   3  733.93   45.80
   0  -2   3  815.52   45.20
  -1   2  -3 2042.60  107.59
  -1   2  -3 1887.31  107.39
  -1   2  -3 2085.39  108.49
  -1   2  -3 1977.90  107.49
  -1   2  -3 1974.60  107.39
   1  -2   3 1735.93  108.89
   1  -2   3 1759.32  106.59
   1  -2   3 2003.90  106.99
   1  -2   3 1776.22  106.49
   1  -2   3 1937.81  106.59
   1  -2   3 1877.71  106.59
  -2   2  -3 2575.34  146.19
  -2   2  -3 2439.76  143.49
  -2   2  -3 2561.64  143.99
  -2   2  -3 2684.33  144.19
  -2   2  -3 2605.74  143.49
   2  -2   3 2317.67  142.79
   2  -2   3 2648.14  143.39
   2  -2   3 2685.83  142.89
  -3   2  -3 1844.22  104.59
  -3   2  -3 2086.19  107.49
  -3   2  -3 1903.61  104.89
  -3   2  -3 1882.61  104.19
   3  -2   3 1990.20  103.59
   3  -2   3 1550.84  103.19
   3  -2   3 1655.03  103.29
   3  -2   3 1859.61  103.89
   3  -2   3 1900.01  103.29
   3  -2   3 1840.62  103.29
   3  -2   3 1745.53  102.99
  -4   2  -3  430.76   26.40
  -4   2  -3  417.86   26.20
  -4   2  -3  388.86   26.30
  -4   2  -3  388.76   28.70
  -4   2  -3  395.16   30.90
   4  -2   3  374.16   25.30
   4  -2   3  420.26   24.90
   4  -2   3  410.36   26.00
   4  -2   3  436.86   24.70
   4  -2   3  410.86   26.20
  -5   2  -3  339.37   21.20
  -5   2  -3  319.57   23.20
  -5   2  -3  239.18   25.30
   5  -2   3  287.67   18.90
   6   1  -3   -1.70    2.80
   5   1  -3   66.69    7.40
   5   1  -3   55.09    9.10
   5   1  -3   61.19    7.20
   4   1  -3   23.40    9.90
   4   1  -3    6.70    6.00
   4   1  -3   16.50    5.70
   4   1  -3   14.50    2.80
   3   1  -3  206.68   11.00
   3   1  -3  182.48   12.10
   3   1  -3  182.88   11.90
  -3  -1   3  189.48   12.50
  -3  -1   3  173.58   13.80
  -3  -1   3  177.88   14.30
   2   1  -3    3.40    1.70
   2   1  -3    3.60    0.80
   2   1  -3    3.50    1.50
  -2  -1   3    3.90    1.40
  -2  -1   3    5.10    2.20
   1   1  -3 9999.00  555.64
   0   1  -3  770.72   42.20
   0   1  -3  653.83   41.40
   0   1  -3  773.52   42.40
   0   1  -3  814.32   42.80
   0  -1   3  749.82   41.40
   0  -1   3  716.83   42.30
   0  -1   3  742.03   41.50
   0  -1   3  688.73   41.40
   0  -1   3  770.72   41.60
  -1   1  -3 1203.48   65.59
  -1   1  -3 1234.18   65.69
  -1   1  -3 1146.99   65.49
  -1   1  -3 1292.87   66.59
   1  -1   3 1201.68   65.29
   1  -1   3 1178.18   64.89
   1  -1   3 1075.99   66.59
   1  -1   3 1102.29   64.89
   1  -1   3 1132.89   64.79
   1  -1   3 1062.69   64.69
  -2   1  -3    9.40    2.50
  -2   1  -3   16.60    3.40
  -2   1  -3    3.10    4.90
  -2   1  -3    7.10    2.80
  -2   1  -3    4.80    2.50
  -3   1  -3  463.65   26.70
  -3   1  -3  407.76   27.00
  -3   1  -3  449.26   26.60
  -3   1  -3  380.36   45.10
  -3   1  -3  455.25   27.10
   3  -1   3  462.35   25.50
   3  -1   3  443.56   26.60
   3  -1   3  412.26   26.30
  -4   1  -3  540.05   32.30
  -4   1  -3  510.45   33.60
  -4   1  -3  528.05   32.10
   4  -1   3  470.85   31.30
   4  -1   3  441.96   32.30
   4  -1   3  521.85   32.20
   4  -1   3  577.44   31.00
   4  -1   3  573.74   31.00
  -5   1  -3   15.60    7.40
  -5   1  -3   -3.10   14.80
  -5   1  -3    4.30    7.80
   5  -1   3    4.70    3.70
   5  -1   3   -0.40    5.10
   5   0  -3   18.70    4.50
   5   0  -3   32.50    6.40
   5   0  -3   22.60    8.60
   5   0  -3   25.10    5.60
   4   0  -3   -1.40    5.40
   4   0  -3    2.80    6.00
   4   0  -3    3.70    5.10
   4   0  -3   -0.60    5.20
   4   0  -3    6.30    5.10
   3   0  -3   42.10    3.30
   3   0  -3   48.20    4.90
   3   0  -3   45.30    5.50
  -3   0   3   43.80   16.00
  -3   0   3   39.50    7.80
  -3   0   3   36.50    6.00
   2   0  -3    1.90    0.70
   2   0  -3    4.80    1.70
  -2   0   3    1.90    1.50
  -2   0   3   -2.00    4.90
  -2   0   3   -0.20    1.10
   1   0  -3 1421.26   79.39
   1   0  -3 1401.16   79.69
  -1   0   3 1461.15   79.59
   0   0  -3  110.09    7.30
   0   0  -3  126.39    7.00
   0   0  -3  126.69    8.30
   0   0  -3  125.69    9.40
   0   0   3  121.79    8.90
   0   0   3  119.89    7.10
   0   0   3  135.39    7.30
   0   0   3  115.69    7.00
   0   0   3  123.89    7.10
   0   0   3  118.49    7.00
  -1   0  -3  639.34   35.20
  -1   0  -3  659.73   36.30
  -1   0  -3  633.94   35.50
  -1   0  -3  583.34   35.20
  -1   0  -3  631.74   35.40
   1   0   3  589.64   34.60
   1   0   3  605.04   34.70
   1   0   3  623.14   35.00
   1   0   3  642.84   34.70
   1   0   3  612.44   34.80
   1   0   3  600.94   36.50
  -2   0  -3  348.57   20.50
  -2   0  -3  346.67   20.40
  -2   0  -3  339.67   20.30
  -2   0  -3  314.37   22.40
  -2   0  -3  367.46   20.10
   2   0   3  323.47   19.30
   2   0   3  333.97   19.20
  -3   0  -3   50.79    7.30
  -3   0  -3   64.29    7.70
  -3   0  -3   73.49    7.90
  -3   0  -3   65.79   10.50
  -3   0  -3   60.09   14.10
   3   0   3   68.99    8.30
   3   0   3   75.99    5.60
  -4   0  -3   13.60    6.60
  -4   0  -3   20.00    6.60
  -4   0  -3   14.90    6.10
  -4   0  -3    8.40    5.00
   4   0   3    6.90    6.80
   4   0   3   21.30    6.00
   4   0   3   25.30    9.20
   4   0   3   12.70    5.30
   4   0   3   14.80    4.90
  -5   0  -3  153.58   15.60
  -5   0  -3  123.09   14.80
  -5   0  -3  131.19   22.90
   5   0   3  115.59   11.10
   5   0   3  116.79   17.00
   5   0   3  111.29    9.20
  -6   0  -3    6.80   13.60
   5  -1  -3  133.59   10.80
   5  -1  -3  146.99   10.00
   5  -1  -3  107.49    9.70
   4  -1  -3  364.16   23.00
   4  -1  -3  371.96   22.60
   4  -1  -3  373.26   22.60
   4  -1  -3  384.96   32.00
   4  -1  -3  377.36   22.90
   3  -1  -3  120.39    8.90
   3  -1  -3  128.69    7.50
   3  -1  -3  121.09   12.10
   3  -1  -3  133.59    8.80
   3  -1  -3  112.39    9.70
  -3   1   3  149.99   32.00
  -3   1   3  114.19   10.30
  -3   1   3   92.69   17.90
   2  -1  -3 1070.09   57.89
   2  -1  -3 1081.19   58.79
   2  -1  -3 1067.49   58.39
  -2   1   3  880.11   61.09
  -2   1   3 1124.59   58.89
  -2   1   3 1029.00   57.89
  -2   1   3 1007.70   57.99
   1  -1  -3   24.90    1.70
   1  -1  -3   19.70    2.50
  -1   1   3   21.80    1.90
  -1   1   3   21.30    3.50
  -1   1   3   25.50    2.10
   0  -1  -3 1929.11  101.99
   0  -1  -3 1845.82  101.29
   0  -1  -3 1698.03  101.49
   0   1   3 1820.52  101.49
   0   1   3 1787.52  101.49
   0   1   3 1977.70  101.69
   0   1   3 1718.03  101.49
  -1  -1  -3 4334.77  221.38
  -1  -1  -3 4053.19  219.98
  -1  -1  -3 4047.00  220.18
   1   1   3 4006.20  221.18
   1   1   3 4057.39  219.48
   1   1   3 3939.11  219.78
   1   1   3 3683.23  219.48
   1   1   3 3695.03  219.58
   1   1   3 3757.72  219.58
  -2  -1  -3  184.48   13.60
  -2  -1  -3  169.58   11.50
  -2  -1  -3  160.38   11.60
  -2  -1  -3  188.08   11.30
   2   1   3  177.58   10.50
   2   1   3  176.68   10.60
   2   1   3  173.68   19.20
  -3  -1  -3  461.85   27.10
  -3  -1  -3  423.36   28.10
  -3  -1  -3  445.96   27.50
  -3  -1  -3  453.55   27.20
  -3  -1  -3  441.36   33.50
   3   1   3  484.85   26.40
   3   1   3  468.55   28.00
  -4  -1  -3  443.06   28.70
  -4  -1  -3  428.46   28.80
  -4  -1  -3  455.95   28.00
  -4  -1  -3  416.46   28.80
   4   1   3  491.85   27.20
   4   1   3  481.85   27.00
   4   1   3  417.86   29.00
   4   1   3  435.36   28.30
   4   1   3  444.16   27.50
  -5  -1  -3   41.00    9.10
  -5  -1  -3   17.70    9.60
  -5  -1  -3    6.40   14.90
   5   1   3   30.20    7.80
   5   1   3   31.30    5.50
   5   1   3   23.60    5.70
   5   1   3   19.30    8.20
  -6  -1  -3   53.99   14.60
  -6  -1  -3   17.40   25.50
   5  -2  -3  201.88   15.10
   5  -2  -3  225.78   13.60
   5  -2  -3  181.68   15.00
   4  -2  -3  170.28   12.40
   4  -2  -3  144.99   17.20
   4  -2  -3  173.18   12.30
   4  -2  -3  180.78   12.60
   4  -2  -3  177.68   12.10
   4  -2  -3  182.98   20.90
   3  -2  -3 1016.10   55.49
   3  -2  -3  883.01   55.29
   3  -2  -3 1049.40   55.49
   3  -2  -3  884.41   54.99
   3  -2  -3  922.41   55.09
   3  -2  -3 1019.10   55.09
  -3   2   3 1013.80   56.09
   2  -2  -3 2608.84  148.29
   2  -2  -3 2669.53  148.89
   2  -2  -3 2579.94  147.99
  -2   2   3 2617.54  148.69
  -2   2   3 2828.52  149.09
   1  -2  -3 2571.14  141.09
   1  -2  -3 2570.34  140.99
   1  -2  -3 2234.58  141.09
   1  -2  -3 2469.35  141.79
  -1   2   3 2621.34  141.19
  -1   2   3 2547.25  140.89
  -1   2   3 2644.24  140.99
  -1   2   3 2658.53  141.59
  -1   2   3 2513.65  140.99
   0  -2  -3 3977.50  230.68
   0  -2  -3 4368.96  231.18
   0   2   3 4109.49  230.58
   0   2   3 3986.70  230.68
   0   2   3 3778.92  232.68
   0   2   3 4420.66  230.88
   0   2   3 4410.76  230.68
   0   2   3 4173.08  230.98
  -1  -2  -3 2824.02  151.08
  -1  -2  -3 2824.52  149.69
  -1  -2  -3 2797.52  149.49
   1   2   3 2548.55  149.09
   1   2   3 2798.32  150.98
   1   2   3 2550.84  149.19
   1   2   3 2491.95  148.99
   1   2   3 2738.23  148.99
   1   2   3 2542.35  148.99
  -2  -2  -3  219.48   13.00
  -2  -2  -3  213.88   15.60
  -2  -2  -3  185.68   13.30
  -2  -2  -3  204.38   13.10
   2   2   3  212.58   12.30
   2   2   3  181.38   19.00
   2   2   3  206.98   12.10
  -3  -2  -3  464.65   32.30
  -3  -2  -3  545.25   31.70
  -3  -2  -3  521.45   38.20
  -3  -2  -3  533.55   31.30
  -3  -2  -3  545.95   31.70
   3   2   3  567.34   30.50
  -4  -2  -3  340.77   23.80
  -4  -2  -3  318.07   24.10
  -4  -2  -3  325.17   22.90
  -4  -2  -3  339.67   22.50
   4   2   3  324.27   22.90
   4   2   3  328.67   22.80
   4   2   3  394.66   21.40
   4   2   3  330.47   22.30
   4   2   3  333.37   22.10
   4   2   3  327.57   21.00
  -5  -2  -3   89.69   15.20
  -5  -2  -3   59.59   14.30
  -5  -2  -3   59.79   11.40
   5   2   3   88.99    7.50
   5   2   3   58.49   13.00
   5   2   3   87.49    9.90
   5   2   3  112.49   11.10
  -6  -2  -3    9.80   14.70
   6   2   3   22.80    3.00
   5  -3  -3   51.09    5.80
   5  -3  -3   55.29    6.60
   5  -3  -3   47.90    5.70
   4  -3  -3   96.19    8.20
   4  -3  -3   84.29   10.40
   4  -3  -3   76.19    8.20
   4  -3  -3   83.39    8.40
  -4   3   3   62.49    9.10
  -4   3   3   67.89   11.30
   3  -3  -3  269.87   15.40
   3  -3  -3  210.28   17.00
   3  -3  -3  228.48   16.50
   3  -3  -3  217.28   15.10
   3  -3  -3  256.27   16.30
   3  -3  -3  230.78   15.50
   3  -3  -3  233.58   15.20
  -3   3   3  239.38   15.60
  -3   3   3  232.48   15.60
  -3   3   3  252.27   16.40
  -3   3   3  245.28   16.60
   2  -3  -3   14.10    2.40
   2  -3  -3   20.30    5.00
   2  -3  -3   22.40    3.40
  -2   3   3   18.10    3.70
  -2   3   3   21.30    3.10
  -2   3   3   18.60    3.00
  -2   3   3   25.80   10.30
  -2   3   3   20.00    3.30
   1  -3  -3 5135.19  316.27
   1  -3  -3 5583.84  317.07
  -1   3   3 5748.92  316.97
  -1   3   3 5524.45  316.27
  -1   3   3 6133.99  317.17
  -1   3   3 5814.82  316.77
  -1   3   3 5539.65  316.17
  -1   3   3 5866.31  316.47
  -1   3   3 5920.81  316.47
   0  -3  -3 1891.11  106.69
   0  -3  -3 1900.41  107.19
   0   3   3 1969.00  106.99
   0   3   3 1822.72  106.59
   0   3   3 1901.01  106.99
   0   3   3 2008.70  106.79
   0   3   3 1921.71  106.69
  -1  -3  -3  120.69    8.00
  -1  -3  -3  114.49    8.70
  -1  -3  -3  119.59   10.80
  -1  -3  -3  109.29   10.00
   1   3   3  112.89    7.80
   1   3   3  118.19   11.50
   1   3   3  113.59    6.90
   1   3   3  108.29    6.70
   1   3   3  103.49    7.50
   1   3   3  114.49    7.30
   1   3   3  117.89    6.90
  -2  -3  -3 2234.68  117.89
  -2  -3  -3 2164.28  120.19
  -2  -3  -3 2040.90  117.99
  -2  -3  -3 2072.99  118.09
   2   3   3 2091.99  117.69
   2   3   3 2047.70  120.29
   2   3   3 2114.89  117.39
   2   3   3 2051.19  117.19
  -3  -3  -3  187.78   26.50
  -3  -3  -3  221.58   14.10
  -3  -3  -3  192.98   13.60
  -3  -3  -3  195.78   14.70
   3   3   3  189.78   12.20
  -4  -3  -3  779.82   45.30
  -4  -3  -3  757.72   45.30
  -4  -3  -3  769.52   46.60
   4   3   3  857.41   44.20
   4   3   3  735.63   45.30
   4   3   3  756.12   44.10
   4   3   3  763.42   44.00
   4   3   3  666.73   44.60
   4   3   3  756.02   44.80
  -5  -3  -3  268.17   23.00
  -5  -3  -3  233.68   25.60
  -5  -3  -3  307.07   27.70
  -5  -3  -3  208.88   22.90
   5   3   3  302.67   18.90
   5   3   3  223.28   19.00
   5   3   3  263.47   16.20
   6   3   3   38.70    3.70
   6   3   3   55.89    8.30
   5  -4  -3    2.10    3.20
   5  -4  -3    1.70    2.70
   5  -4  -3   -1.60    2.30
  -5   4   3    5.20   11.90
   4  -4  -3    4.40    4.30
   4  -4  -3    9.00    4.20
   4  -4  -3    2.20    5.10
   4  -4  -3    6.90    3.50
  -4   4   3   12.80    6.90
  -4   4   3   14.10    5.70
  -4   4   3    6.00    9.50
   3  -4  -3   69.19   10.80
   3  -4  -3   70.49    8.80
   3  -4  -3   67.29    7.80
   3  -4  -3   52.39    7.00
   3  -4  -3   65.59    9.70
   3  -4  -3   68.29    9.90
  -3   4   3   58.19    8.10
  -3   4   3   68.09    9.50
  -3   4   3   55.49    8.20
  -3   4   3   73.09   10.20
   2  -4  -3  496.65   29.80
   2  -4  -3  437.26   28.10
   2  -4  -3  514.85   28.60
  -2   4   3  496.15   28.80
  -2   4   3  493.55   29.10
  -2   4   3  464.55   28.20
  -2   4   3  517.45   29.00
  -2   4   3  486.05   28.50
   1  -4  -3  287.97   16.40
   1  -4  -3  243.38   15.60
  -1   4   3  276.77   16.50
  -1   4   3  264.17   16.10
  -1   4   3  268.87   15.70
  -1   4   3  275.47   16.40
  -1   4   3  279.17   16.60
  -1   4   3  280.97   15.90
   0  -4  -3    3.60    1.90
   0  -4  -3    2.40    1.60
   0   4   3    2.40    1.70
   0   4   3    2.20    1.60
   0   4   3    5.50    2.00
   0   4   3    1.60    1.10
   0   4   3    5.40    1.30
  -1  -4  -3   15.00    3.20
  -1  -4  -3   22.00    4.90
  -1  -4  -3   24.10    3.40
   1   4   3   18.00    2.80
   1   4   3   22.90    2.90
   1   4   3   22.70    2.80
   1   4   3   24.80    7.80
   1   4   3   22.50    3.60
   1   4   3   18.60    3.10
  -2  -4  -3  316.57   20.80
  -2  -4  -3  324.67   19.50
  -2  -4  -3  327.47   24.40
  -2  -4  -3  289.37   19.30
   2   4   3  329.17   18.70
   2   4   3  305.87   17.90
   2   4   3  280.07   27.60
   2   4   3  320.67   18.20
   2   4   3  336.87   19.80
  -3  -4  -3  246.08   16.40
  -3  -4  -3  257.37   18.50
  -3  -4  -3  232.28   20.70
  -3  -4  -3  210.58   23.30
  -3  -4  -3  252.97   16.90
   3   4   3  289.47   19.40
   3   4   3  246.28   15.00
   3   4   3  261.67   20.00
   3   4   3  233.98   21.10
   3   4   3  221.28   21.30
  -4  -4  -3   72.59   11.20
  -4  -4  -3   36.30    7.00
  -4  -4  -3   71.89   11.30
  -4  -4  -3   71.59   12.50
   4   4   3   52.69    6.90
   4   4   3   65.99    9.60
   4   4   3   36.80    8.80
  -5  -4  -3   10.00   14.50
  -5  -4  -3    2.00    9.80
  -5  -4  -3   10.90   10.50
   5   4   3   11.10    5.50
   5   4   3    9.10    6.20
   5   4   3   12.90    3.40
   5   4   3   19.70    5.60
  -6  -4  -3  -18.50   13.70
   6   4   3    0.60    1.90
   6   4   3    3.10    4.30
   5  -5  -3    4.30    3.50
   5  -5  -3    1.70    2.10
   5  -5  -3    4.30    2.50
  -5   5   3   -8.00    9.20
   4  -5  -3   91.79    8.40
   4  -5  -3   96.29    9.80
   4  -5  -3   99.49    8.30
   4  -5  -3   91.89    9.20
  -4   5   3   98.99   12.60
  -4   5   3   94.59   13.60
  -4   5   3   75.79   12.80
   3  -5  -3   49.99   10.20
   3  -5  -3   50.19    8.80
   3  -5  -3   36.20    7.70
   3  -5  -3   63.79    8.70
   3  -5  -3   52.69    7.30
  -3   5   3   41.50    7.30
  -3   5   3   40.40    6.10
   2  -5  -3   49.70    5.30
   2  -5  -3   57.19    8.80
  -2   5   3   47.90    6.70
  -2   5   3   50.69    6.50
  -2   5   3   40.10    6.30
  -2   5   3   58.09    7.50
  -2   5   3   39.50    5.90
  -2   5   3   49.70    8.00
   1  -5  -3  185.38   13.50
   1  -5  -3  170.78   11.10
  -1   5   3  167.58   11.70
  -1   5   3  177.28   11.70
  -1   5   3  171.38   11.30
  -1   5   3  168.18   11.30
  -1   5   3  177.58   10.90
  -1   5   3  163.28   11.00
   0  -5  -3 1732.43   90.89
   0  -5  -3 1467.75   91.09
   0  -5  -3 1643.54   91.49
   0  -5  -3 1554.04   90.99
   0   5   3 1565.54   91.29
   0   5   3 1602.54   90.99
   0   5   3 1689.53   91.69
   0   5   3 1709.33   91.19
   0   5   3 1680.73   91.49
   0   5   3 1628.94   91.59
  -1  -5  -3  711.23   40.40
  -1  -5  -3  711.43   40.00
  -1  -5  -3  679.83   39.70
   1   5   3  636.34   39.80
   1   5   3  675.63   39.70
   1   5   3  702.03   39.30
   1   5   3  701.23   45.20
   1   5   3  713.63   40.80
   1   5   3  690.63   42.00
   1   5   3  697.13   39.30
  -2  -5  -3 1198.48   68.29
  -2  -5  -3 1038.70   68.09
  -2  -5  -3 1191.88   67.49
   2   5   3 1199.98   66.49
   2   5   3 1214.28   67.09
   2   5   3 1275.37   66.39
  -3  -5  -3  165.08   12.70
  -3  -5  -3  129.39   16.70
  -3  -5  -3  154.38   11.50
  -3  -5  -3  147.69   14.40
   3   5   3  110.39   12.90
   3   5   3  153.78   11.20
   3   5   3  129.29   13.40
   3   5   3  141.69   10.00
  -4  -5  -3   53.89   11.00
  -4  -5  -3   27.30   11.70
  -4  -5  -3   31.40    7.70
   4   5   3   36.80    6.70
   4   5   3   29.40    7.10
   4   5   3   41.10    6.30
   4   5   3   36.50    5.80
  -5  -5  -3    6.40    9.70
  -5  -5  -3    3.30   10.50
  -5  -5  -3    6.20   13.60
   5   5   3   -3.40    5.50
   5   5   3    3.20    4.80
   5   5   3    0.40    4.60
   5   5   3   -0.70    3.20
  -6  -5  -3   -9.60   11.90
   6   5   3    4.50    1.90
   5  -6  -3   48.00    4.20
  -5   6   3   46.40    9.90
   4  -6  -3  194.68   13.40
   4  -6  -3  220.38   14.00
   4  -6  -3  208.58   13.10
  -4   6   3  177.78   16.60
  -4   6   3  182.08   15.80
  -4   6   3  188.58   21.30
   3  -6  -3  251.17   16.60
   3  -6  -3  245.28   15.50
   3  -6  -3  227.28   17.00
   3  -6  -3  243.48   16.20
  -3   6   3  248.78   17.50
  -3   6   3  241.58   17.30
  -3   6   3  217.98   18.10
  -3   6   3  261.97   22.00
  -3   6   3  218.08   16.40
  -3   6   3  280.37   22.10
  -3   6   3  210.88   22.60
   2  -6  -3  663.23   39.20
   2  -6  -3  587.44   37.30
   2  -6  -3  659.13   37.70
   2  -6  -3  626.84   37.90
  -2   6   3  681.23   38.40
  -2   6   3  654.13   37.80
  -2   6   3  669.43   38.70
  -2   6   3  646.74   38.70
  -2   6   3  632.54   40.10
  -2   6   3  651.53   38.00
  -2   6   3  659.93   39.60
   1  -6  -3 1270.07   80.19
   1  -6  -3 1393.46   80.19
   1  -6  -3 1481.25   81.29
  -1   6   3 1425.06   80.49
  -1   6   3 1512.15   81.19
  -1   6   3 1372.16   80.19
  -1   6   3 1416.36   80.69
  -1   6   3 1428.06   81.19
  -1   6   3 1539.65   81.39
   0  -6  -3  453.85   28.10
   0  -6  -3  448.16   29.00
   0  -6  -3  430.16   27.60
   0  -6  -3  441.16   27.20
   0  -6  -3  507.95   26.90
   0   6   3  483.65   28.20
   0   6   3  470.55   28.00
   0   6   3  471.45   27.80
   0   6   3  509.25   27.70
   0   6   3  499.65   27.50
   0   6   3  443.76   27.20
   0   6   3  470.45   27.20
  -1  -6  -3  410.36   24.70
  -1  -6  -3  412.06   24.70
  -1  -6  -3  415.66   25.60
  -1  -6  -3  425.06   24.20
  -1  -6  -3  407.86   24.00
   1   6   3  417.96   23.90
   1   6   3  431.16   24.90
   1   6   3  372.96   25.00
   1   6   3  398.46   25.40
   1   6   3  408.76   24.20
   1   6   3  402.46   26.40
  -2  -6  -3  142.09   10.20
  -2  -6  -3  133.79   11.80
  -2  -6  -3  137.49   10.20
  -2  -6  -3  118.79   12.80
   2   6   3  120.39    8.50
   2   6   3  128.79   11.80
  -3  -6  -3  145.89   20.50
  -3  -6  -3  158.18   14.80
  -3  -6  -3  173.48   12.40
  -3  -6  -3  154.28   12.80
  -3  -6  -3  129.39   16.40
   3   6   3  183.28   11.90
   3   6   3  142.29   14.10
   3   6   3  149.39   14.80
   3   6   3  142.59   11.70
   3   6   3  116.09   24.20
   3   6   3  141.29   13.00
  -4  -6  -3  402.96   26.50
  -4  -6  -3  402.56   30.70
  -4  -6  -3  332.17   39.50
  -4  -6  -3  411.66   27.40
  -4  -6  -3  399.06   28.20
   4   6   3  331.67   41.10
   4   6   3  451.15   24.80
   4   6   3  428.96   24.70
   4   6   3  418.66   25.60
  -5  -6  -3  126.49   18.00
  -5  -6  -3   95.39   19.00
  -5  -6  -3   93.89   18.90
  -5  -6  -3  132.49   16.70
   5   6   3  123.29   10.80
   5   6   3  125.99   10.00
   4  -7  -3   63.89    5.80
   4  -7  -3   62.99    8.00
   4  -7  -3   60.29    6.00
  -4   7   3   50.39    8.60
  -4   7   3   57.09   10.00
  -4   7   3   88.79   12.20
   3  -7  -3   62.29    7.20
   3  -7  -3   66.69    8.00
   3  -7  -3   54.89    8.10
   3  -7  -3   72.59    8.20
  -3   7   3   77.19    9.90
  -3   7   3   46.50   10.80
  -3   7   3   84.09   14.10
  -3   7   3   68.09    9.70
  -3   7   3   79.59   10.70
  -3   7   3   76.09   10.20
   2  -7  -3  174.48   12.50
   2  -7  -3  154.48   13.00
   2  -7  -3  184.58   15.70
   2  -7  -3  182.68   13.20
   2  -7  -3  139.99   20.30
  -2   7   3  180.18   13.60
  -2   7   3  200.58   20.20
  -2   7   3  187.78   13.00
  -2   7   3  179.98   12.80
  -2   7   3  164.28   14.60
  -2   7   3  171.28   15.70
  -2   7   3  148.29   13.80
   1  -7  -3  701.23   42.60
   1  -7  -3  701.03   42.30
   1  -7  -3  708.13   42.90
   1  -7  -3  698.73   41.30
   1  -7  -3  721.63   41.50
  -1   7   3  764.92   43.40
  -1   7   3  732.73   42.30
  -1   7   3  745.83   42.70
  -1   7   3  750.82   42.10
  -1   7   3  726.33   42.50
  -1   7   3  715.13   44.10
  -1   7   3  706.13   41.70
  -1   7   3  716.03   42.40
   0  -7  -3  763.82   45.60
   0  -7  -3  765.62   47.00
   0  -7  -3  801.22   45.40
   0  -7  -3  767.02   46.10
   0   7   3  822.22   46.50
   0   7   3  805.72   46.50
   0   7   3  791.12   46.00
   0   7   3  831.22   47.30
   0   7   3  887.51   46.40
  -1  -7  -3  633.74   40.30
  -1  -7  -3  671.53   38.10
  -1  -7  -3  663.13   38.10
  -1  -7  -3  653.63   38.10
  -1  -7  -3  695.23   38.50
  -1  -7  -3  643.54   42.10
   1   7   3  676.53   39.60
   1   7   3  671.33   38.50
   1   7   3  649.24   41.30
  -2  -7  -3  206.48   14.30
  -2  -7  -3  183.18   13.00
  -2  -7  -3  194.78   18.70
  -2  -7  -3  205.38   13.90
  -2  -7  -3  197.78   13.40
   2   7   3  185.18   12.20
   2   7   3  180.18   15.00
   2   7   3  195.98   20.40
   2   7   3  200.08   16.10
   2   7   3  185.28   20.20
  -3  -7  -3  723.43   42.80
  -3  -7  -3  743.03   42.10
  -3  -7  -3  704.53   42.90
  -3  -7  -3  762.22   41.60
  -3  -7  -3  654.73   45.70
  -3  -7  -3  631.34   41.70
   3   7   3  763.12   41.30
   3   7   3  686.53   42.30
   3   7   3  687.13   41.40
   3   7   3  679.03   47.00
  -4  -7  -3  179.48   22.60
  -4  -7  -3  226.08   19.30
  -4  -7  -3  232.18   16.80
  -4  -7  -3  212.98   21.80
  -4  -7  -3  215.38   26.80
  -4  -7  -3  224.28   18.20
   4   7   3  231.28   15.10
   4   7   3  233.18   14.80
   4   7   3  239.38   16.00
   4   7   3  219.78   30.90
  -5  -7  -3  151.18   18.00
  -5  -7  -3  113.89   19.30
  -5  -7  -3  146.19   16.50
   5   7   3  168.38   12.00
   5   7   3  167.58   11.10
   4  -8  -3    5.50    2.50
   4  -8  -3    5.80    2.50
   4  -8  -3    6.20    3.90
  -4   8   3    8.20    5.60
  -4   8   3    1.50    5.40
  -4   8   3    9.60    7.50
   3  -8  -3  333.57   20.30
   3  -8  -3  307.97   19.90
   3  -8  -3  320.47   20.50
  -3   8   3  324.57   22.80
  -3   8   3  337.17   21.90
  -3   8   3  359.26   21.40
  -3   8   3  321.67   25.30
   2  -8  -3   25.10    5.90
   2  -8  -3   33.20    6.30
   2  -8  -3   33.00    6.80
   2  -8  -3   25.00    4.60
  -2   8   3   23.10    6.90
  -2   8   3   45.40    8.20
  -2   8   3   12.50   22.30
  -2   8   3   28.30    5.60
  -2   8   3   29.70    7.60
  -2   8   3   26.40    7.70
  -2   8   3   23.20    6.40
   1  -8  -3  975.10   53.19
   1  -8  -3  901.31   52.09
   1  -8  -3  940.91   52.69
   1  -8  -3  879.11   53.19
  -1   8   3  920.51   52.99
  -1   8   3  896.91   55.59
  -1   8   3  920.11   54.49
  -1   8   3  903.31   52.79
  -1   8   3  948.51   55.09
  -1   8   3  884.01   55.89
  -1   8   3  886.51   53.09
  -1   8   3  870.91   53.59
  -1   8   3  932.81   52.39
   0  -8  -3  270.57   16.10
   0  -8  -3  255.17   16.70
   0  -8  -3  238.38   18.10
   0  -8  -3  241.98   19.00
   0  -8  -3  274.47   19.20
   0   8   3  271.37   19.70
   0   8   3  267.47   18.10
   0   8   3  254.77   26.50
   0   8   3  257.87   18.40
   0   8   3  239.68   29.30
   0   8   3  279.37   20.20
   0   8   3  271.77   17.40
   0   8   3  245.68   18.60
   0   8   3  284.47   18.40
   0   8   3  270.57   17.40
   0   8   3  275.37   17.90
  -1  -8  -3  213.48   19.50
  -1  -8  -3  246.18   16.10
  -1  -8  -3  234.28   15.80
  -1  -8  -3  242.28   14.80
  -1  -8  -3  208.08   18.50
  -1  -8  -3  248.38   15.10
  -1  -8  -3  243.08   15.30
  -1  -8  -3  242.38   14.80
   1   8   3  235.48   21.70
   1   8   3  244.38   18.60
   1   8   3  224.58   16.50
   1   8   3  219.88   19.40
   1   8   3  226.78   18.60
   1   8   3  234.48   17.60
   1   8   3  222.38   20.70
  -2  -8  -3  347.87   21.70
  -2  -8  -3  288.57   23.70
  -2  -8  -3  367.66   21.20
  -2  -8  -3  367.26   21.00
  -2  -8  -3  336.77   22.40
  -2  -8  -3  349.07   21.60
  -2  -8  -3  315.27   21.30
   2   8   3  332.47   23.20
   2   8   3  308.97   20.50
   2   8   3  366.36   25.70
   2   8   3  360.56   25.90
   2   8   3  337.27   27.00
  -3  -8  -3   34.60    6.80
  -3  -8  -3   34.10    6.70
  -3  -8  -3   36.20    9.60
  -3  -8  -3   26.20    7.00
  -3  -8  -3   25.00    8.60
  -3  -8  -3   53.69    9.00
   3   8   3   18.10   12.60
   3   8   3   32.70    4.90
   3   8   3   28.70    7.80
  -4  -8  -3   80.19   10.30
  -4  -8  -3   50.69   10.10
  -4  -8  -3   78.29   13.00
  -4  -8  -3   68.49   11.70
  -4  -8  -3   46.00   12.20
   4   8   3   53.79   15.70
   4   8   3   71.29    7.30
   4   8   3   70.29    9.30
  -5  -8  -3    7.70    7.70
  -5  -8  -3    2.50    6.00
   5   8   3    4.20    4.00
   5   8   3    2.70    3.10
   3  -9  -3   10.10    3.60
   3  -9  -3    9.30    3.30
   3  -9  -3    8.80    3.60
  -3   9   3    7.40    7.70
  -3   9   3   12.70    5.50
  -3   9   3   26.70    8.90
  -3   9   3   21.70    4.80
   2  -9  -3  193.08   13.40
   2  -9  -3  200.48   14.60
   2  -9  -3  168.88   14.20
  -2   9   3  203.18   15.00
  -2   9   3  213.68   15.40
  -2   9   3  223.08   22.70
  -2   9   3  198.58   15.50
   1  -9  -3   40.60    6.20
   1  -9  -3   37.70    7.10
   1  -9  -3   40.00    6.50
  -1   9   3   36.60    7.70
  -1   9   3   52.89   10.20
  -1   9   3   30.30    6.50
  -1   9   3   23.20    5.80
  -1   9   3   28.20    8.90
  -1   9   3   42.80   10.60
  -1   9   3   19.20   10.00
   0  -9  -3   36.90    5.60
   0  -9  -3   43.60    5.90
   0  -9  -3   40.30    6.80
   0  -9  -3   48.50    7.20
   0  -9  -3   38.00    8.20
   0   9   3   46.30    9.70
   0   9   3   27.60    7.20
   0   9   3   33.70    8.00
   0   9   3   37.10   11.40
   0   9   3   35.50    6.50
   0   9   3   35.40   17.50
   0   9   3   39.70    6.00
   0   9   3   40.80    8.20
   0   9   3   32.20    6.10
  -1  -9  -3    6.20    6.40
  -1  -9  -3   18.50    4.60
  -1  -9  -3   13.00    4.40
  -1  -9  -3   12.30    3.50
  -1  -9  -3   11.60    3.70
  -1  -9  -3   10.40    3.00
  -1  -9  -3   18.80    7.50
  -1  -9  -3   16.00    6.20
   1   9   3   10.90    8.40
   1   9   3   12.30    8.90
   1   9   3    9.70    7.00
   1   9   3    1.60    7.90
   1   9   3   22.50    7.60
   1   9   3   14.10   10.90
  -2  -9  -3    1.10    4.80
  -2  -9  -3    4.40    4.00
  -2  -9  -3    1.20    3.00
  -2  -9  -3    2.90    3.20
  -2  -9  -3    4.90    5.70
  -2  -9  -3    1.30    4.70
   2   9   3    2.70    5.20
   2   9   3    2.90   10.30
   2   9   3    3.40    4.60
   2   9   3   -1.40    9.90
   2   9   3  -15.00   11.40
   2   9   3   -6.30    7.20
  -3  -9  -3   63.89   10.30
  -3  -9  -3   69.99   13.60
  -3  -9  -3   49.20    7.50
  -3  -9  -3   32.10    8.60
  -3  -9  -3   53.29    7.40
  -3  -9  -3   60.99    8.40
   3   9   3   57.89   12.50
   3   9   3   53.89    8.30
   3   9   3   75.09   15.40
   3   9   3   50.59    9.40
   3   9   3   47.00    6.90
  -4  -9  -3   44.40    8.00
  -4  -9  -3   26.90    4.90
  -4  -9  -3   30.80    7.70
   4   9   3   26.40    6.10
   4   9   3   26.20   13.40
   4   9   3   39.80    6.00
  -5  -9  -3   12.60    5.10
  -5  -9  -3    5.00    4.40
  -5  -9  -3   -1.00    6.30
   5   9   3    2.10    4.30
   5   9   3    5.00    2.80
   3 -10  -3  144.99    9.80
   3 -10  -3  158.48   10.30
  -3  10   3  138.19   18.70
  -3  10   3  161.08   11.40
  -3  10   3  162.48   17.50
   2 -10  -3  110.89    8.70
   2 -10  -3  110.09   10.00
  -2  10   3  119.19   11.00
  -2  10   3   79.99   12.30
  -2  10   3  103.29   13.40
  -2  10   3  104.69   13.50
  -2  10   3  105.99   10.20
   1 -10  -3  441.26   28.50
   1 -10  -3  472.65   28.80
   1 -10  -3  474.65   28.00
  -1  10   3  484.05   32.10
  -1  10   3  480.05   28.90
  -1  10   3  474.75   29.00
  -1  10   3  466.25   30.00
  -1  10   3  473.35   32.00
   0 -10  -3  513.95   33.60
   0 -10  -3  545.65   33.30
   0 -10  -3  517.25   34.40
   0  10   3  568.74   36.00
   0  10   3  613.24   37.50
   0  10   3  663.33   45.70
   0  10   3  590.44   38.10
   0  10   3  607.54   34.10
   0  10   3  557.34   41.30
  -1 -10  -3  168.08   13.10
  -1 -10  -3  164.48   11.30
  -1 -10  -3  170.78   11.60
  -1 -10  -3  160.58   15.40
  -1 -10  -3  166.28   11.10
   1  10   3  183.08   15.80
   1  10   3  187.38   19.70
   1  10   3  153.48   20.10
   1  10   3  193.18   23.70
   1  10   3  119.99   19.70
  -2 -10  -3   70.69    7.00
  -2 -10  -3   84.39   12.00
  -2 -10  -3   71.99    7.90
  -2 -10  -3   76.99    7.70
  -2 -10  -3   75.49    8.20
  -2 -10  -3   87.39   10.80
  -2 -10  -3   80.39    7.70
   2  10   3   76.09   10.10
   2  10   3   73.99   15.50
   2  10   3   89.29   16.40
   2  10   3   76.99   13.90
  -3 -10  -3   23.90    8.90
  -3 -10  -3   21.30    4.60
  -3 -10  -3   18.70    3.50
  -3 -10  -3   19.70   10.30
  -3 -10  -3   20.70    4.30
   3  10   3   16.80    4.00
   3  10   3   37.60   13.00
   3  10   3    9.80   10.00
  -4 -10  -3  192.78   16.00
  -4 -10  -3  198.88   14.80
  -4 -10  -3  236.08   14.40
  -4 -10  -3  227.88   13.60
   4  10   3  211.58   16.60
   4  10   3  217.48   13.60
   2 -11  -3  142.79   10.10
   2 -11  -3  157.08    9.90
   2 -11  -3  148.69    9.80
  -2  11   3  128.59   12.10
  -2  11   3  132.19   15.20
  -2  11   3  141.89   10.70
   1 -11  -3  238.68   16.00
   1 -11  -3  264.67   16.10
   1 -11  -3  259.87   17.10
  -1  11   3  289.47   25.90
  -1  11   3  215.68   18.20
  -1  11   3  267.87   17.60
  -1  11   3  288.37   20.20
   0 -11  -3  310.17   20.20
   0 -11  -3  327.87   22.30
   0 -11  -3  334.47   20.80
   0 -11  -3  338.47   21.10
   0  11   3  387.26   24.80
   0  11   3  420.56   35.20
  -1 -11  -3  603.24   35.20
  -1 -11  -3  629.64   36.20
  -1 -11  -3  598.44   37.50
  -1 -11  -3  616.14   36.00
   1  11   3  624.54   38.70
   1  11   3  644.74   41.60
   1  11   3  605.84   41.00
  -2 -11  -3  156.28   12.30
  -2 -11  -3  135.79    9.00
  -2 -11  -3  139.89    9.70
  -2 -11  -3  138.09    9.30
  -2 -11  -3  104.19   11.00
   2  11   3  128.39   16.20
   2  11   3  124.79   15.50
  -3 -11  -3  114.19   14.60
  -3 -11  -3   91.39    7.40
  -3 -11  -3   89.49    7.50
  -3 -11  -3   87.09    6.80
  -3 -11  -3   91.09   10.40
   3  11   3   64.09   12.00
   3  11   3   85.79    8.90
   3  11   3   83.89   18.30
   3  11   3  123.19   22.80
  -4 -11  -3   15.00    2.80
  -4 -11  -3   22.20    5.20
   4  11   3   30.00    8.10
   2 -12  -3   30.80    4.10
   2 -12  -3   32.80    3.70
   2 -12  -3   33.20    3.50
  -2  12   3   26.00    7.00
   1 -12  -3   28.70    5.20
   1 -12  -3   27.50    4.90
  -1  12   3   26.80    6.90
  -1  12   3   39.10   12.20
  -1  12   3   20.90    8.60
   0 -12  -3   11.70    3.60
   0 -12  -3   14.90    4.80
   0 -12  -3    8.60    2.60
   0  12   3   22.60    8.80
   0  12   3   26.20    8.00
   0  12   3   22.10   14.20
  -1 -12  -3    6.50    2.70
  -1 -12  -3    4.40    5.50
  -1 -12  -3   -1.30    3.90
  -1 -12  -3    6.00    2.00
   1  12   3   -8.00   11.30
   1  12   3    6.70    7.80
   1  12   3    7.70   10.70
  -2 -12  -3   78.09    5.70
  -2 -12  -3   72.89    6.60
  -2 -12  -3   81.19    6.30
   2  12   3   84.79   12.50
   2  12   3   76.89   13.60
   2  12   3   58.49   11.50
  -3 -12  -3   16.10    2.80
  -3 -12  -3    9.20    2.80
  -3 -12  -3   11.10    6.90
  -3 -12  -3    6.60    2.70
   3  12   3    9.30    7.10
   3  12   3   11.20    7.20
   3  12   3   21.70   10.40
   1 -13  -3   23.60    3.00
  -1  13   3   18.10    8.90
   0 -13  -3    0.30    3.20
   0 -13  -3    5.40    2.70
   0  13   3   -5.40   11.30
   0  13   3   12.60    7.40
   0  13   3    9.90    9.50
  -1 -13  -3    4.50    3.70
  -1 -13  -3   -1.40    2.90
  -1 -13  -3   -3.00    1.60
  -1 -13  -3   -5.30    5.00
   1  13   3    7.10    7.70
   1  13   3    1.40    5.60
  -2 -13  -3    3.70    1.40
  -2 -13  -3    4.80    2.50
   2  13   3    9.80    6.80
   2  13   3    3.40    8.10
   2  13   3    8.20    6.20
   1  12  -4   15.90   17.40
   1  12  -4    6.50    6.50
  -1 -12   4    9.10    3.00
   3  11  -4   -7.30    9.10
  -3 -11   4   -1.60    1.50
  -3 -11   4   -0.90    1.80
  -3 -11   4   -0.90    1.60
   2  11  -4   11.80    8.50
   2  11  -4   15.20    3.60
   2  11  -4   21.10    8.90
  -2 -11   4   12.60    4.90
  -2 -11   4   14.90    2.90
  -2 -11   4   20.60    3.50
  -2 -11   4   11.30    2.00
   1  11  -4    4.10   10.00
   1  11  -4  -11.70   12.60
   1  11  -4   11.50    4.30
   1  11  -4    9.70    7.40
  -1 -11   4   -1.90    2.80
  -1 -11   4    4.40    2.80
  -1 -11   4    2.30    1.40
  -1 -11   4    2.00    1.70
   0  11  -4   81.99   15.30
   0  11  -4   98.79   14.90
   0  11  -4  126.59   15.50
   0  11  -4  102.49   18.70
   0 -11   4  115.79   14.40
   0 -11   4  109.99    7.80
   0 -11   4  113.39    6.80
   0 -11   4  112.69    7.90
  -1  11  -4    2.50   10.90
  -1  11  -4   10.10    8.00
  -1  11  -4    7.90    9.80
   1 -11   4    9.90    3.00
   1 -11   4    8.40    1.40
   1 -11   4   10.30    4.00
   3  10  -4  133.99   10.80
   3  10  -4  158.68   13.50
   3  10  -4  128.09   18.70
  -3 -10   4  178.48    9.70
  -3 -10   4  167.48    9.80
  -3 -10   4  158.68    9.60
   2  10  -4  112.59   23.70
   2  10  -4  126.39   20.60
   2  10  -4  126.69   10.90
   2  10  -4  112.69   24.10
  -2 -10   4  143.49    8.20
  -2 -10   4  138.29    9.70
  -2 -10   4  151.38   10.00
  -2 -10   4  114.59   10.60
  -2 -10   4  113.89    9.80
   1  10  -4    7.50    6.20
   1  10  -4    8.90   11.30
   1  10  -4    7.60   11.70
   1  10  -4   15.30   10.80
  -1 -10   4   12.40    3.10
  -1 -10   4   10.40    2.20
  -1 -10   4   10.10    2.80
  -1 -10   4   10.00    2.30
   0  10  -4    5.70    9.40
   0  10  -4    2.30   10.90
   0  10  -4   15.90   20.70
   0 -10   4   22.60    8.30
   0 -10   4    8.80    2.90
   0 -10   4   11.40    2.20
  -1  10  -4   18.90    8.00
  -1  10  -4   16.60   12.80
  -1  10  -4   29.80   10.30
   1 -10   4   27.50    3.40
   1 -10   4   36.90    5.60
   1 -10   4   36.70    4.70
  -2  10  -4   65.89   14.80
  -2  10  -4   90.79   11.50
   2 -10   4   64.49    6.90
   2 -10   4   89.29    5.40
   2 -10   4   87.39    7.20
  -4  -9   4   10.10    2.80
  -4  -9   4   11.60    3.40
  -4  -9   4    7.20    3.90
   3   9  -4   20.20    6.30
   3   9  -4   16.20    3.70
  -3  -9   4   23.50    4.20
  -3  -9   4   28.50    5.90
  -3  -9   4   17.00    4.10
  -3  -9   4   22.60    5.20
   2   9  -4  134.29   18.50
   2   9  -4  154.28   24.10
   2   9  -4  146.59   21.30
   2   9  -4  122.99   20.70
   2   9  -4  152.08   13.60
  -2  -9   4  148.29   10.30
  -2  -9   4  151.08   10.20
  -2  -9   4  154.38   11.20
  -2  -9   4  156.48   15.60
  -2  -9   4  162.58    9.80
  -2  -9   4  157.68   10.40
   1   9  -4  432.76   34.50
   1   9  -4  451.55   34.20
   1   9  -4  473.05   38.80
  -1  -9   4  475.05   27.00
  -1  -9   4  468.15   27.30
  -1  -9   4  489.45   28.10
  -1  -9   4  476.35   26.80
  -1  -9   4  466.55   30.70
  -1  -9   4  467.05   27.10
   0   9  -4   37.20   14.00
   0   9  -4   38.50   12.70
   0   9  -4   47.70   11.90
   0   9  -4   45.60   11.50
   0  -9   4   33.10    9.70
   0  -9   4   44.80    6.00
   0  -9   4   35.80    4.40
   0  -9   4   40.80    4.60
  -1   9  -4  354.36   34.20
  -1   9  -4  353.56   26.40
  -1   9  -4  381.46   30.00
   1  -9   4  368.36   23.80
   1  -9   4  365.56   22.10
   1  -9   4  369.36   22.20
   1  -9   4  376.76   21.40
  -2   9  -4  249.78   39.50
  -2   9  -4  240.68   20.30
  -2   9  -4  268.67   27.20
  -2   9  -4  242.98   17.40
  -2   9  -4  280.27   20.10
   2  -9   4  258.87   16.10
   2  -9   4  262.07   16.70
   2  -9   4  262.77   15.30
  -3   9  -4   95.29   10.90
  -3   9  -4   87.69   11.30
   3  -9   4   87.29    5.90
   3  -9   4   67.99    7.70
   3  -9   4  100.09    6.80
   4   8  -4   40.30   18.20
   4   8  -4   40.70    5.70
  -4  -8   4   41.10    6.10
   3   8  -4  140.99   11.90
   3   8  -4  123.99   11.40
   3   8  -4  100.29   19.00
  -3  -8   4  125.79    9.20
  -3  -8   4  131.59   11.60
  -3  -8   4  134.79    9.40
  -3  -8   4  143.19    9.50
  -3  -8   4  147.99   12.10
  -3  -8   4  107.69   13.60
   2   8  -4  163.88   32.20
   2   8  -4  120.49   12.80
   2   8  -4  109.99   14.30
   2   8  -4  151.18   23.40
   2   8  -4  110.49   10.30
   2   8  -4  101.29   21.60
  -2  -8   4  122.89    8.30
  -2  -8   4  124.89    8.80
  -2  -8   4  110.69    8.50
  -2  -8   4  127.29   10.90
  -2  -8   4  132.89   11.90
  -2  -8   4  105.69   11.10
  -2  -8   4  121.29   10.10
   1   8  -4   18.10   13.00
   1   8  -4   61.69   20.90
   1   8  -4   37.40   13.00
   1   8  -4   52.59    8.30
   1   8  -4   54.19   12.90
   1   8  -4   37.30   14.10
  -1  -8   4   34.60    6.50
  -1  -8   4   50.49    4.90
  -1  -8   4   46.00    5.50
  -1  -8   4   44.70    6.00
  -1  -8   4   53.69    6.50
  -1  -8   4   49.80    5.30
   0   8  -4  259.57   25.00
   0   8  -4  231.08   27.60
   0   8  -4  276.27   25.70
   0   8  -4  247.18   26.70
   0   8  -4  257.07   25.10
   0  -8   4  266.37   15.60
   0  -8   4  279.87   16.00
   0  -8   4  264.27   15.90
   0  -8   4  261.57   16.90
   0  -8   4  247.28   16.50
   0  -8   4  274.97   16.90
   0  -8   4  255.77   22.50
   0  -8   4  280.97   16.80
  -1   8  -4  250.57   20.90
  -1   8  -4  241.18   19.50
  -1   8  -4  235.58   24.90
  -1   8  -4  227.38   29.50
  -1   8  -4  174.78   26.70
   1  -8   4  229.58   16.50
   1  -8   4  233.68   14.30
   1  -8   4  234.68   17.30
   1  -8   4  247.48   15.50
   1  -8   4  240.98   15.20
  -2   8  -4  138.29   22.80
  -2   8  -4  118.79   14.80
  -2   8  -4  104.39   12.10
  -2   8  -4  102.79   13.80
   2  -8   4  104.69   10.50
   2  -8   4  113.39    8.90
   2  -8   4  100.59   10.60
   2  -8   4  123.89    7.90
  -3   8  -4  459.85   31.20
  -3   8  -4  473.55   28.90
   3  -8   4  488.05   28.80
   3  -8   4  473.25   28.20
   3  -8   4  525.45   27.80
   5   7  -4    2.50    3.90
   4   7  -4   28.10   12.50
   4   7  -4   48.00    7.10
   4   7  -4   51.29    8.80
   4   7  -4   52.09   21.50
  -4  -7   4   35.90    7.10
  -4  -7   4   51.89    8.00
   3   7  -4   -1.50    5.20
   3   7  -4    5.20    4.70
   3   7  -4   -0.70   12.50
   3   7  -4   11.10   16.30
   3   7  -4    3.80    4.60
   3   7  -4    4.30   10.40
  -3  -7   4    0.10    4.60
  -3  -7   4   -2.70   10.80
  -3  -7   4   -5.20    6.40
  -3  -7   4    0.10    2.50
  -3  -7   4   -1.50    4.60
  -3  -7   4   -4.90    3.50
   2   7  -4   96.49   18.30
   2   7  -4   76.29   12.20
   2   7  -4   73.49   17.10
  -2  -7   4   88.79   11.00
  -2  -7   4   87.99    6.60
  -2  -7   4   94.29    7.60
  -2  -7   4   92.39    9.80
  -2  -7   4   94.49    9.50
   1   7  -4    7.50   12.10
   1   7  -4   -6.90   20.10
   1   7  -4   -5.20   12.50
   1   7  -4    8.40   10.90
   1   7  -4   -2.20    3.30
   1   7  -4    0.50   12.60
  -1  -7   4   -1.60    3.20
  -1  -7   4   -3.40    3.50
  -1  -7   4    2.60    2.70
  -1  -7   4    1.50    2.00
  -1  -7   4    2.60    2.90
  -1  -7   4    1.60    2.50
  -1  -7   4   -3.40    4.10
  -1  -7   4    7.90    4.30
   0   7  -4    1.60   12.50
   0   7  -4   -8.20   12.10
   0   7  -4   -3.50    8.30
   0   7  -4    1.90   13.30
   0   7  -4   -0.60    6.50
   0  -7   4    4.30    3.00
   0  -7   4    7.60    4.50
   0  -7   4    1.70    2.50
   0  -7   4    3.90    3.40
   0  -7   4   -6.00   11.50
   0  -7   4    1.20    2.50
   0  -7   4    5.00    4.30
   0  -7   4    2.50    2.40
   0  -7   4    1.80    2.70
   0  -7   4    5.60    3.20
  -1   7  -4   36.40    9.10
  -1   7  -4   41.00   10.70
  -1   7  -4   29.50    8.60
  -1   7  -4   24.20   16.30
  -1   7  -4   30.40    9.80
  -1   7  -4   32.70   12.20
   1  -7   4   46.20    5.80
   1  -7   4   36.50    4.60
   1  -7   4   46.00    6.10
   1  -7   4   31.10    6.20
  -2   7  -4    7.20   11.40
  -2   7  -4   -1.60    6.20
  -2   7  -4    5.10    7.80
  -2   7  -4   -0.10   12.20
  -2   7  -4    5.30    6.30
  -2   7  -4   15.10   24.60
  -2   7  -4    0.10    8.40
   2  -7   4    5.50    5.80
   2  -7   4    9.70    4.50
   2  -7   4    6.80    4.80
   2  -7   4    1.20    5.60
   2  -7   4   -0.30    2.50
   2  -7   4    4.90    3.70
  -3   7  -4  -12.30   14.00
  -3   7  -4    6.80    5.90
  -3   7  -4   22.60    9.30
  -3   7  -4    4.90    5.10
   3  -7   4   15.20    3.70
   3  -7   4    8.80    4.20
   3  -7   4    5.40    2.90
  -4   7  -4   -0.40    9.70
  -4   7  -4    9.80    4.20
   4  -7   4   10.00    4.80
   4  -7   4   11.10    2.50
   5   6  -4   14.60    3.40
   5   6  -4   19.40    5.40
   5   6  -4   27.20    4.70
   4   6  -4    8.50    7.30
   4   6  -4    1.10    3.60
   4   6  -4    7.20    5.30
  -4  -6   4    5.50    5.30
   3   6  -4  215.68   14.80
   3   6  -4  189.88   13.00
   3   6  -4  191.48   18.90
   3   6  -4  167.48   31.40
   3   6  -4  188.28   15.30
  -3  -6   4  219.88   15.00
  -3  -6   4  196.58   16.80
  -3  -6   4  204.28   12.80
  -3  -6   4  197.98   14.00
  -3  -6   4  207.18   14.00
  -3  -6   4  218.08   16.70
   2   6  -4  125.99    9.50
   2   6  -4  122.19   20.80
   2   6  -4  128.59   12.20
   2   6  -4  128.99   23.90
   2   6  -4  107.59   14.70
   2   6  -4  151.78   28.30
  -2  -6   4  135.99    9.60
  -2  -6   4  146.69   12.40
  -2  -6   4  138.49    8.70
  -2  -6   4  127.89   11.70
  -2  -6   4  113.79   10.10
  -2  -6   4  140.89    9.80
  -2  -6   4  139.99    9.80
   1   6  -4   79.99   14.00
   1   6  -4   59.79   14.90
   1   6  -4   78.39   13.90
   1   6  -4   77.19    6.50
  -1  -6   4   72.69    7.80
  -1  -6   4   74.99    6.20
  -1  -6   4   76.99    6.60
  -1  -6   4   73.29    6.60
  -1  -6   4   67.89    9.30
  -1  -6   4   82.09    6.30
   0   6  -4   66.49   15.90
   0   6  -4   87.39   16.00
   0   6  -4   74.19   13.20
   0   6  -4   81.89    9.90
   0   6  -4  112.29   22.60
   0  -6   4   72.19    7.30
   0  -6   4   73.89    5.90
   0  -6   4   70.89    6.20
   0  -6   4   70.79    6.60
   0  -6   4   72.69    5.90
   0  -6   4   81.59    7.20
   0  -6   4   74.49    6.90
   0  -6   4   79.39    6.20
  -1   6  -4  152.48   14.70
  -1   6  -4  176.48   15.60
  -1   6  -4  158.88   17.60
  -1   6  -4  176.68   18.80
  -1   6  -4  126.89   18.20
  -1   6  -4  145.99   29.10
   1  -6   4  155.88   10.10
   1  -6   4  144.79   10.10
   1  -6   4  153.18   10.40
   1  -6   4  161.98   10.80
   1  -6   4  144.19   12.00
   1  -6   4  156.78   14.10
  -2   6  -4  135.19   21.00
  -2   6  -4  158.68   22.00
  -2   6  -4  155.88   14.40
  -2   6  -4  153.38   17.60
  -2   6  -4  159.88   15.70
  -2   6  -4  163.88   15.50
  -2   6  -4  161.68   13.10
   2  -6   4  144.09   12.60
   2  -6   4  149.69   11.00
   2  -6   4  159.38   10.20
   2  -6   4  111.29   15.40
   2  -6   4  142.79   12.40
  -3   6  -4  525.35   31.20
  -3   6  -4  506.35   32.90
  -3   6  -4  480.55   31.40
  -3   6  -4  446.46   42.80
   3  -6   4  539.95   28.80
   3  -6   4  517.15   29.60
   3  -6   4  438.76   32.70
   3  -6   4  485.05   30.60
  -4   6  -4   18.20    5.30
  -4   6  -4   33.10    5.50
  -4   6  -4   43.60   11.40
   4  -6   4   36.00    6.40
   4  -6   4   31.50    4.70
   4  -6   4   21.20    4.90
   4  -6   4   26.30    4.90
   5   5  -4  133.89   11.50
   5   5  -4  125.79    8.90
   5   5  -4  129.09   11.30
   4   5  -4   10.90    5.60
   4   5  -4    5.70    3.70
   4   5  -4    9.70    7.20
  -4  -5   4    7.30    6.60
   3   5  -4  155.68   16.70
   3   5  -4  152.08   13.40
   3   5  -4  160.68   13.60
   3   5  -4  125.99   24.70
  -3  -5   4  158.48   10.60
  -3  -5   4  164.28   11.00
  -3  -5   4  168.78   13.80
  -3  -5   4  162.68   12.50
   2   5  -4  421.86   31.70
   2   5  -4  504.55   42.40
   2   5  -4  523.65   44.80
   2   5  -4  458.85   38.60
   2   5  -4  456.55   30.10
   2   5  -4  542.15   28.70
  -2  -5   4  539.95   29.10
  -2  -5   4  474.35   30.10
  -2  -5   4  442.06   29.90
  -2  -5   4  576.54   29.40
  -2  -5   4  505.45   29.30
  -2  -5   4  533.25   29.10
   1   5  -4  198.68   12.80
   1   5  -4  253.57   23.80
  -1  -5   4  212.28   14.30
  -1  -5   4  214.08   13.10
  -1  -5   4  189.68   15.70
  -1  -5   4  219.98   13.00
  -1  -5   4  214.78   13.00
  -1  -5   4  200.28   12.60
  -1  -5   4  214.78   13.10
   0   5  -4 1338.07   77.79
   0  -5   4 1352.36   75.79
   0  -5   4 1410.46   75.79
   0  -5   4 1343.87   75.59
   0  -5   4 1330.97   75.69
   0  -5   4 1314.37   75.99
   0  -5   4 1413.66   76.29
   0  -5   4 1286.57   75.39
  -1   5  -4  363.26   23.80
  -1   5  -4  387.56   24.50
  -1   5  -4  371.96   24.30
  -1   5  -4  313.97   27.10
  -1   5  -4  356.66   26.40
  -1   5  -4  386.86   23.60
  -1   5  -4  391.06   27.90
  -1   5  -4  357.26   24.90
   1  -5   4  371.46   22.10
   1  -5   4  343.47   21.50
   1  -5   4  377.96   23.60
   1  -5   4  375.16   22.00
   1  -5   4  390.36   22.10
   1  -5   4  396.36   21.50
   1  -5   4  356.56   21.30
   1  -5   4  365.26   21.40
   1  -5   4  373.36   21.80
   1  -5   4  344.17   21.70
  -2   5  -4  596.44   40.50
  -2   5  -4  665.43   37.90
  -2   5  -4  660.53   38.50
  -2   5  -4  660.83   43.80
  -2   5  -4  651.03   38.50
  -2   5  -4  642.64   38.70
  -2   5  -4  602.14   39.80
   2  -5   4  639.74   36.60
   2  -5   4  623.64   37.30
   2  -5   4  611.44   37.60
   2  -5   4  631.24   37.00
   2  -5   4  624.14   36.40
   2  -5   4  679.33   37.30
  -3   5  -4  483.15   28.50
  -3   5  -4  421.26   31.50
  -3   5  -4  462.85   29.30
  -3   5  -4  454.75   28.70
  -3   5  -4  417.56   29.40
   3  -5   4  452.95   27.50
   3  -5   4  485.05   26.70
   3  -5   4  459.05   27.80
   3  -5   4  447.36   27.30
   3  -5   4  461.45   28.00
   3  -5   4  478.85   30.30
   3  -5   4  442.06   29.90
  -4   5  -4  208.38   25.20
  -4   5  -4  235.88   15.50
  -4   5  -4  230.08   17.50
  -4   5  -4  223.48   23.80
   4  -5   4  182.88   14.50
   4  -5   4  220.28   15.20
   4  -5   4  247.88   14.70
   5   4  -4   71.19   10.60
   5   4  -4   50.69   10.00
   5   4  -4   49.50    6.00
   4   4  -4  800.32   45.30
   4   4  -4  725.83   44.20
   4   4  -4  764.92   44.50
   4   4  -4  806.42   46.50
   3   4  -4  464.25   30.10
   3   4  -4  477.85   30.20
   3   4  -4  529.85   29.00
   3   4  -4  494.25   31.80
  -3  -4   4  526.65   28.80
  -3  -4   4  505.15   29.00
  -3  -4   4  505.35   31.20
  -3  -4   4  489.55   30.20
  -3  -4   4  493.55   30.00
   2   4  -4  498.05   27.50
   2   4  -4  446.36   44.10
  -2  -4   4  473.75   28.00
  -2  -4   4  486.95   28.60
  -2  -4   4  491.45   28.10
  -2  -4   4  467.35   27.50
  -2  -4   4  486.25   27.80
   1   4  -4  845.42   48.30
   1   4  -4  813.32   54.19
  -1  -4   4  903.61   48.50
  -1  -4   4  877.21   48.50
  -1  -4   4  849.72   48.70
  -1  -4   4  881.11   48.60
  -1  -4   4  794.22   48.40
  -1  -4   4  887.71   48.20
   0   4  -4  401.56   24.60
   0   4  -4  370.36   28.30
   0  -4   4  371.66   23.30
   0  -4   4  383.56   22.70
   0  -4   4  426.86   22.90
   0  -4   4  433.06   22.80
   0  -4   4  408.96   23.30
   0  -4   4  343.27   23.60
   0  -4   4  421.76   22.70
  -1   4  -4 1942.91  115.99
  -1   4  -4 2028.00  113.19
  -1   4  -4 2026.90  114.19
  -1   4  -4 2091.79  113.49
  -1   4  -4 2023.70  114.29
  -1   4  -4 2093.69  116.19
   1  -4   4 1832.82  112.09
   1  -4   4 1922.41  112.39
   1  -4   4 2024.40  112.29
   1  -4   4 2133.39  112.49
   1  -4   4 2041.40  112.49
   1  -4   4 2028.70  112.59
   1  -4   4 1954.80  112.79
   1  -4   4 2047.10  113.19
  -2   4  -4  911.21   57.99
  -2   4  -4  908.41   53.89
  -2   4  -4  951.10   53.99
  -2   4  -4  952.80   52.59
  -2   4  -4  903.71   53.49
  -2   4  -4  969.30   53.09
  -2   4  -4  892.41   55.19
   2  -4   4  869.31   52.19
   2  -4   4  961.60   52.19
   2  -4   4  845.12   52.39
   2  -4   4  962.40   51.59
   2  -4   4  873.31   51.39
   2  -4   4  850.71   51.89
  -3   4  -4  738.63   41.60
  -3   4  -4  739.03   42.10
  -3   4  -4  698.43   42.60
   3  -4   4  682.03   40.90
   3  -4   4  634.94   40.80
   3  -4   4  715.23   40.10
   3  -4   4  725.33   41.30
   3  -4   4  680.13   41.20
   3  -4   4  666.93   41.00
   3  -4   4  738.03   41.20
  -4   4  -4  126.99   12.70
  -4   4  -4  136.09   11.60
  -4   4  -4  128.69   16.60
  -4   4  -4  126.79   14.20
  -4   4  -4  124.89   17.80
   4  -4   4  112.89   11.00
   4  -4   4  122.59   10.40
   4  -4   4  123.89    9.60
   4  -4   4  125.39   10.50
  -5   4  -4  115.39   10.30
  -5   4  -4  109.19   16.70
  -5   4  -4   93.39   16.00
  -5   4  -4   92.59   11.90
   5  -4   4   95.09    8.00
   5   3  -4   -4.70    7.10
   5   3  -4    2.70    3.20
   5   3  -4    9.40    7.90
   4   3  -4   87.99    7.80
   4   3  -4   99.49   13.80
   4   3  -4  101.39    9.70
   4   3  -4  104.39   12.30
   4   3  -4   86.29    8.90
   3   3  -4   13.50    7.70
   3   3  -4   10.60    1.70
   3   3  -4    2.40   19.90
   3   3  -4   12.50    4.50
   3   3  -4   19.60   27.30
   3   3  -4   12.40    6.30
   3   3  -4   19.80    6.80
  -3  -3   4    9.10    4.40
   2   3  -4  321.37   41.90
   2   3  -4  421.46   22.90
  -2  -3   4  368.86   23.70
  -2  -3   4  419.16   23.70
  -2  -3   4  431.36   23.20
  -2  -3   4  385.76   22.80
  -2  -3   4  397.56   23.40
   1   3  -4  848.52   44.50
  -1  -3   4  767.22   44.30
  -1  -3   4  796.32   44.60
  -1  -3   4  779.72   44.80
  -1  -3   4  769.12   44.60
  -1  -3   4  779.52   44.60
   0   3  -4  100.99   11.70
   0   3  -4   97.49    8.70
   0  -3   4  102.29    6.50
   0  -3   4  101.29    6.50
   0  -3   4  109.79    6.90
   0  -3   4  106.49    7.00
   0  -3   4  104.79    6.60
  -1   3  -4 1107.29   61.29
  -1   3  -4 1075.19   61.59
  -1   3  -4 1015.80   62.89
  -1   3  -4 1083.69   61.59
  -1   3  -4 1122.39   60.99
  -1   3  -4 1020.90   60.99
   1  -3   4  995.90   60.39
   1  -3   4 1103.49   60.69
   1  -3   4 1101.69   60.19
   1  -3   4 1134.79   60.09
   1  -3   4 1098.89   59.99
   1  -3   4  997.70   59.99
   1  -3   4 1077.19   60.19
  -2   3  -4   83.59   21.10
  -2   3  -4   70.39    8.50
  -2   3  -4   67.59    9.20
  -2   3  -4   77.49    9.20
  -2   3  -4  112.09   22.00
  -2   3  -4   65.29    9.20
   2  -3   4   77.69    7.00
   2  -3   4   77.39    5.40
  -3   3  -4   14.70    5.20
  -3   3  -4   28.70    8.40
  -3   3  -4   18.30   12.60
  -3   3  -4   11.10    5.20
  -3   3  -4   14.70    4.50
  -3   3  -4   10.60    6.40
   3  -3   4   15.00    4.30
   3  -3   4   15.70    5.20
   3  -3   4   25.10    6.30
   3  -3   4   16.10    3.90
   3  -3   4   17.40    5.20
  -4   3  -4    6.40    5.60
  -4   3  -4  -13.70   12.00
  -4   3  -4   -0.80    7.70
  -4   3  -4    4.70    5.80
  -4   3  -4   -6.00    6.80
   4  -3   4    6.80    3.80
   4  -3   4    4.60    5.40
   4  -3   4    1.10    4.50
   4  -3   4    5.70    4.70
  -5   3  -4   17.00    6.50
  -5   3  -4   32.30    8.70
  -5   3  -4   22.90    6.60
   5  -3   4   17.20    3.50
   5  -3   4   20.80    3.80
   5   2  -4   14.80    9.10
   5   2  -4   11.20    4.30
   5   2  -4   32.70    6.40
   5   2  -4   22.80    4.20
   5   2  -4   16.50    7.10
   4   2  -4   34.50    7.80
   4   2  -4   36.20    6.80
   4   2  -4   43.30    8.40
   4   2  -4   42.00    8.40
   4   2  -4   28.40    6.90
   4   2  -4   30.50    5.50
   3   2  -4  125.19   13.40
   3   2  -4  121.89   11.90
   3   2  -4  139.79    8.20
   3   2  -4  145.89   10.10
   3   2  -4  122.29   10.80
   3   2  -4  124.69    9.50
   3   2  -4  123.29   15.20
  -3  -2   4  124.19   11.20
  -3  -2   4  152.88   11.90
   2   2  -4 2017.80  115.49
   2   2  -4 2071.29  114.99
  -2  -2   4 2099.89  115.49
   1   2  -4  267.27   15.40
  -1  -2   4  282.47   15.70
  -1  -2   4  260.37   15.80
  -1  -2   4  267.77   15.60
  -1  -2   4  267.17   15.60
  -1  -2   4  268.37   15.40
   0   2  -4  489.95   28.50
   0   2  -4  460.15   28.50
   0   2  -4  478.05   28.80
   0  -2   4  506.45   27.30
   0  -2   4  496.75   27.00
   0  -2   4  459.75   27.10
   0  -2   4  495.95   27.10
   0  -2   4  439.76   28.70
   0  -2   4  474.55   27.00
  -1   2  -4  382.46   24.00
  -1   2  -4  383.36   22.80
  -1   2  -4  396.16   22.40
  -1   2  -4  383.46   22.80
  -1   2  -4  375.06   22.80
   1  -2   4  362.56   21.60
   1  -2   4  378.66   21.50
   1  -2   4  338.57   21.20
   1  -2   4  376.46   21.90
   1  -2   4  364.56   21.10
   1  -2   4  373.76   21.40
  -2   2  -4    4.50    4.40
  -2   2  -4    9.70    3.00
  -2   2  -4    8.40    4.60
  -2   2  -4    3.20    8.40
  -2   2  -4    4.80    3.60
  -2   2  -4    8.50    3.70
   2  -2   4    6.90    1.40
   2  -2   4    9.10    3.50
  -3   2  -4  133.19   11.80
  -3   2  -4  123.39   11.50
  -3   2  -4  129.79   11.40
  -3   2  -4  125.69   12.70
  -3   2  -4  113.09   16.60
  -3   2  -4  143.29   18.90
   3  -2   4  125.09    9.50
   3  -2   4  124.49    9.40
   3  -2   4  130.19   10.40
   3  -2   4  116.79   10.90
   3  -2   4  120.29   11.60
   3  -2   4  122.29   10.90
  -4   2  -4   50.49   10.40
  -4   2  -4   55.39   10.50
  -4   2  -4   29.10   10.20
  -4   2  -4   24.20    6.00
  -4   2  -4   23.80    6.40
   4  -2   4   44.40    8.90
   4  -2   4   28.50    6.50
   4  -2   4   32.10    5.50
   4  -2   4   36.00    6.80
   4  -2   4   29.60    6.50
   4  -2   4   37.80    5.00
  -5   2  -4    1.40    7.50
  -5   2  -4    5.50   11.60
  -5   2  -4    8.10    6.50
  -5   2  -4   -7.00    9.50
  -5   2  -4   -5.50    9.30
   5  -2   4    0.20    3.30
   5  -2   4    1.50    3.80
   5   1  -4   76.99   13.30
   5   1  -4  102.39    8.40
   5   1  -4  100.99    8.60
   4   1  -4  151.38   14.90
   4   1  -4  148.89   10.00
   4   1  -4  146.19   12.70
   4   1  -4  142.49   11.50
   4   1  -4  145.79   12.80
   4   1  -4  132.09   18.40
   4   1  -4  146.99   15.90
   4   1  -4  159.48   11.30
   3   1  -4  415.56   24.30
   3   1  -4  357.26   24.80
   3   1  -4  409.66   27.50
   3   1  -4  415.76   24.20
   3   1  -4  341.97   27.00
   3   1  -4  383.96   24.40
   3   1  -4  448.06   23.30
  -3  -1   4  450.85   24.20
  -3  -1   4  431.26   24.30
   2   1  -4 1139.59   63.89
   2   1  -4 1137.99   63.39
  -2  -1   4 1169.58   63.79
  -2  -1   4 1090.19   63.69
   1   1  -4  296.57   17.10
  -1  -1   4  323.17   17.40
  -1  -1   4  298.07   17.30
  -1  -1   4  291.07   17.30
   0   1  -4  321.37   17.90
   0   1  -4  315.87   19.50
   0   1  -4  310.27   20.10
   0  -1   4  304.27   17.90
   0  -1   4  335.87   18.00
   0  -1   4  297.57   18.10
   0  -1   4  332.27   18.00
   0  -1   4  307.57   19.90
   0  -1   4  339.57   18.30
   0  -1   4  305.97   18.10
  -1   1  -4  678.53   38.60
  -1   1  -4  703.03   38.80
  -1   1  -4  697.93   38.90
  -1   1  -4  691.83   38.40
  -1   1  -4  728.63   39.80
   1  -1   4  629.44   37.80
   1  -1   4  681.23   37.60
   1  -1   4  670.73   37.50
   1  -1   4  602.94   37.50
   1  -1   4  593.84   40.50
   1  -1   4  658.03   37.70
   1  -1   4  708.83   38.10
  -2   1  -4    0.30    3.20
  -2   1  -4    4.30    4.40
  -2   1  -4    7.70    6.90
  -2   1  -4    3.00    2.50
  -2   1  -4    2.40    3.70
   2  -1   4    1.20    1.10
   2  -1   4    1.60    3.30
  -3   1  -4  772.82   45.60
  -3   1  -4  775.82   44.80
  -3   1  -4  772.52   45.20
   3  -1   4  764.12   44.70
   3  -1   4  801.42   43.90
   3  -1   4  764.72   44.10
   3  -1   4  651.43   44.00
   3  -1   4  760.02   43.70
   3  -1   4  835.62   44.60
  -4   1  -4    2.30    5.90
  -4   1  -4   15.60    8.50
  -4   1  -4    7.90    5.40
  -4   1  -4   15.00   11.00
   4  -1   4   -2.00    5.40
   4  -1   4   -4.20    5.30
   4  -1   4    2.20    4.10
   4  -1   4    0.10    4.50
   4  -1   4    0.60    4.70
   4  -1   4    8.00    5.10
  -5   1  -4   87.89   14.70
  -5   1  -4   83.59   12.30
  -5   1  -4   71.09   10.90
  -5   1  -4   58.59   11.80
  -5   1  -4   91.69   13.90
   5  -1   4   92.49   10.90
   5  -1   4   63.49    8.20
   5   0  -4   46.10    6.60
   5   0  -4   65.09    6.90
   5   0  -4   57.79    7.60
   5   0  -4   42.00   10.40
   4   0  -4  544.35   31.30
   4   0  -4  558.24   31.40
   4   0  -4  555.84   31.70
   4   0  -4  485.15   33.30
   4   0  -4  547.55   34.40
   4   0  -4  513.05   30.70
   4   0  -4  534.85   31.80
   3   0  -4  276.37   15.60
   3   0  -4  261.17   17.50
   3   0  -4  271.37   16.70
   3   0  -4  292.67   16.90
   3   0  -4  256.17   18.20
   3   0  -4  272.27   21.50
   3   0  -4  240.28   16.90
  -3   0   4  251.47   17.80
  -3   0   4  280.77   16.50
  -3   0   4  282.57   18.20
   2   0  -4    6.70    1.70
   2   0  -4    7.40    2.10
   2   0  -4    8.10    1.10
  -2   0   4    5.90    7.30
  -2   0   4    6.90    1.30
   1   0  -4 1981.70  106.09
  -1   0   4 1953.10  106.29
  -1   0   4 1979.40  106.19
  -1   0   4 2016.00  106.29
  -1   0   4 1601.44  108.19
   0   0  -4  815.22   45.30
   0   0  -4  781.92   42.80
   0   0  -4  784.92   43.80
   0   0   4  814.52   43.20
   0   0   4  737.73   42.90
   0   0   4  788.82   43.00
   0   0   4  751.92   42.90
   0   0   4  708.43   44.50
   0   0   4  732.73   43.00
  -1   0  -4 4719.43  238.88
  -1   0  -4 4379.06  236.98
  -1   0  -4 4364.56  237.28
  -1   0  -4 4186.48  237.08
   1   0   4 4187.48  238.48
   1   0   4 4209.48  236.78
   1   0   4 4244.88  236.38
   1   0   4 3890.21  236.38
   1   0   4 4320.27  236.48
   1   0   4 4054.39  236.38
  -2   0  -4 3680.83  199.88
  -2   0  -4 3541.95  200.28
  -2   0  -4 3509.55  199.88
  -2   0  -4 3645.54  202.18
   2   0   4 3729.93  199.08
   2   0   4 3374.46  198.98
  -3   0  -4 1500.15   85.49
  -3   0  -4 1555.94   85.69
  -3   0  -4 1530.95   86.29
  -3   0  -4 1557.54   85.79
   3   0   4 1292.87   85.19
   3   0   4 1449.85   84.69
   3   0   4 1583.04   85.89
   3   0   4 1604.04   84.99
  -4   0  -4  578.24   34.60
  -4   0  -4  588.54   34.80
  -4   0  -4  542.75   39.70
  -4   0  -4  560.74   36.10
   4   0   4  605.34   34.80
   4   0   4  587.14   33.40
   4   0   4  544.05   33.90
   4   0   4  499.85   39.20
   4   0   4  623.14   33.50
   4   0   4  500.15   34.40
  -5   0  -4  237.68   18.20
  -5   0  -4  207.18   23.40
  -5   0  -4  211.48   17.70
   5   0   4  200.98   14.60
   5   0   4  187.28   13.40
   5  -1  -4   -0.20    3.60
   5  -1  -4    2.90    3.60
   5  -1  -4    8.00    8.10
   5  -1  -4   -0.60    3.50
   4  -1  -4  192.78   13.20
   4  -1  -4  206.48   13.20
   4  -1  -4  212.48   13.60
   4  -1  -4  183.58   13.90
   4  -1  -4  192.48   18.80
   4  -1  -4  150.88   17.50
   3  -1  -4  262.87   22.70
   3  -1  -4  256.47   18.10
   3  -1  -4  301.07   17.50
   3  -1  -4  283.47   17.40
   3  -1  -4  264.17   18.10
   3  -1  -4  292.77   16.20
   3  -1  -4  263.07   17.40
  -3   1   4  282.07   18.40
  -3   1   4  300.57   18.60
   2  -1  -4  372.56   21.20
   2  -1  -4  363.66   20.00
   2  -1  -4  354.76   20.60
  -2   1   4  343.97   20.10
  -2   1   4  335.57   20.20
  -2   1   4  347.47   21.90
   1  -1  -4 1268.17   69.09
  -1   1   4 1193.88   69.29
  -1   1   4 1270.97   69.29
  -1   1   4 1233.68   69.19
   0  -1  -4 2042.20  113.29
   0  -1  -4 2003.80  112.49
   0   1   4 1917.61  114.69
   0   1   4 2038.60  112.69
   0   1   4 1954.50  112.69
   0   1   4 2074.39  112.69
   0   1   4 2147.69  112.99
  -1  -1  -4 3400.16  172.58
  -1  -1  -4 3055.59  170.78
  -1  -1  -4 2920.81  170.78
  -1  -1  -4 3127.49  170.58
   1   1   4 3059.69  169.98
   1   1   4 2952.30  172.08
   1   1   4 3146.09  170.28
   1   1   4 2800.12  169.88
   1   1   4 3066.79  170.18
   1   1   4 3046.90  169.88
  -2  -1  -4  340.87   21.80
  -2  -1  -4  379.16   25.00
  -2  -1  -4  354.16   21.90
  -2  -1  -4  358.16   21.50
   2   1   4  346.07   20.50
   2   1   4  376.16   20.50
  -3  -1  -4  332.27   20.50
  -3  -1  -4  342.07   20.90
  -3  -1  -4  310.47   20.70
  -3  -1  -4  268.47   30.70
  -3  -1  -4  316.37   20.90
   3   1   4  348.07   19.20
   3   1   4  319.57   21.10
  -4  -1  -4  261.07   22.70
  -4  -1  -4  321.57   22.60
  -4  -1  -4  334.27   21.70
  -4  -1  -4  319.47   37.30
  -4  -1  -4  322.67   21.90
   4   1   4  282.37   21.00
   4   1   4  333.37   21.40
   4   1   4  333.37   20.40
   4   1   4  336.47   22.60
  -5  -1  -4  394.56   25.70
  -5  -1  -4  414.76   29.60
   5   1   4  300.77   22.20
   5   1   4  396.96   24.10
   5   1   4  323.67   24.00
   5   1   4  348.57   21.60
  -6  -1  -4   40.80   12.50
   6   1   4   29.70    3.30
   5  -2  -4    7.40    3.10
   5  -2  -4    8.70    3.60
   5  -2  -4    6.90    3.30
   4  -2  -4   15.20   10.20
   4  -2  -4   16.50    8.00
   4  -2  -4   11.10    4.20
   4  -2  -4    9.10    4.80
   4  -2  -4   12.80    4.30
   4  -2  -4   13.20    3.70
   3  -2  -4   42.90    6.10
   3  -2  -4   42.40    8.90
   3  -2  -4   54.49    6.80
   3  -2  -4   50.39   11.60
   3  -2  -4   45.70    6.80
   3  -2  -4   48.50    7.00
   3  -2  -4   43.10    5.50
  -3   2   4   42.90    6.20
  -3   2   4   44.00    8.10
   2  -2  -4  395.66   26.50
   2  -2  -4  436.36   23.90
   2  -2  -4  459.45   25.20
   2  -2  -4  390.76   24.50
  -2   2   4  389.76   23.90
  -2   2   4  450.65   25.20
  -2   2   4  454.55   25.50
  -2   2   4  443.06   24.40
  -2   2   4  395.16   24.10
   1  -2  -4  120.39    7.00
  -1   2   4  122.09    7.20
  -1   2   4  117.89    8.20
  -1   2   4  120.69    7.40
  -1   2   4  118.19    7.60
   0  -2  -4  330.87   20.10
   0   2   4  328.17   19.00
   0   2   4  347.57   19.30
   0   2   4  341.37   19.10
   0   2   4  339.57   19.50
   0   2   4  327.07   18.90
  -1  -2  -4    7.40    2.50
  -1  -2  -4    5.30    3.00
  -1  -2  -4    3.60    3.90
  -1  -2  -4    5.80    4.00
   1   2   4    5.30    1.40
   1   2   4    5.40    0.80
   1   2   4    8.30    1.90
   1   2   4    1.50    5.60
   1   2   4    6.30    1.40
   1   2   4    5.30    1.10
  -2  -2  -4   71.59    7.00
  -2  -2  -4   82.19    7.30
  -2  -2  -4   78.79    8.40
   2   2   4   79.39    5.70
  -3  -2  -4  192.58   15.40
  -3  -2  -4  196.58   14.70
  -3  -2  -4  196.78   14.40
  -3  -2  -4  196.78   14.20
  -3  -2  -4  189.78   27.90
   3   2   4  215.78   12.50
  -4  -2  -4  106.89   13.40
  -4  -2  -4   84.69   11.40
  -4  -2  -4   74.79   12.90
  -4  -2  -4   82.29   13.00
   4   2   4   95.89   11.30
   4   2   4   92.19   11.30
   4   2   4   97.49    9.20
   4   2   4   94.59   11.90
  -5  -2  -4   -3.10   13.00
  -5  -2  -4   -4.60   11.40
  -5  -2  -4    8.90    8.90
  -5  -2  -4    8.50    9.90
   5   2   4    4.40    6.10
   5   2   4    5.30    4.90
   5   2   4    0.50    3.30
   5   2   4    7.30    6.40
  -6  -2  -4   10.30   12.50
   5  -3  -4   17.10    3.20
   5  -3  -4   15.20    3.50
   5  -3  -4   23.40    4.50
   4  -3  -4   90.69    8.80
   4  -3  -4   93.09    8.50
   4  -3  -4   87.79    8.70
   3  -3  -4  462.35   28.10
   3  -3  -4  470.85   27.70
   3  -3  -4  447.66   28.30
   3  -3  -4  416.66   28.80
   3  -3  -4  503.45   28.30
   3  -3  -4  459.75   27.50
  -3   3   4  480.55   28.10
  -3   3   4  470.95   29.10
  -3   3   4  494.25   28.00
   2  -3  -4  256.77   17.60
   2  -3  -4  270.97   15.70
  -2   3   4  255.47   15.90
  -2   3   4  240.58   14.70
  -2   3   4  253.87   15.30
  -2   3   4  234.38   14.80
  -2   3   4  254.87   15.90
  -2   3   4  234.88   15.20
   1  -3  -4  389.56   24.20
  -1   3   4  406.06   23.50
  -1   3   4  427.36   23.40
  -1   3   4  418.06   23.10
  -1   3   4  394.66   23.10
  -1   3   4  426.46   23.90
  -1   3   4  389.96   22.90
   0  -3  -4  100.29    8.30
   0   3   4  107.19    6.30
   0   3   4  104.99    6.90
   0   3   4  107.49    6.90
   0   3   4   92.49   14.90
   0   3   4  108.29    6.40
   0   3   4  105.39    7.00
  -1  -3  -4 1081.09   60.29
  -1  -3  -4 1111.79   62.79
  -1  -3  -4 1068.69   60.19
  -1  -3  -4 1029.70   60.69
   1   3   4 1040.60   59.79
   1   3   4 1113.89   59.29
   1   3   4 1049.89   59.69
   1   3   4 1052.69   59.39
   1   3   4 1037.60   62.49
   1   3   4 1025.50   59.49
  -2  -3  -4  601.34   34.90
  -2  -3  -4  599.44   35.10
  -2  -3  -4  591.14   35.50
   2   3   4  616.34   34.50
   2   3   4  582.54   33.90
  -3  -3  -4  579.34   35.20
  -3  -3  -4  503.15   45.10
  -3  -3  -4  606.44   35.80
  -3  -3  -4  607.04   35.40
   3   3   4  616.14   35.60
   3   3   4  610.74   34.00
   3   3   4  609.44   35.90
  -4  -3  -4   17.30    6.50
  -4  -3  -4   20.30    8.40
  -4  -3  -4   15.10    8.90
  -4  -3  -4   23.70    6.00
  -4  -3  -4   13.60   10.00
   4   3   4   10.20    6.50
   4   3   4    7.90    7.80
  -5  -3  -4  201.88   19.80
  -5  -3  -4  209.88   22.80
  -5  -3  -4  221.08   27.40
   5   3   4  175.98   16.00
   5   3   4  223.78   15.30
   5   3   4  202.08   16.70
  -6  -3  -4    5.00   12.50
   6   3   4   -3.70    7.60
   5  -4  -4   54.89    5.80
   5  -4  -4   45.60    5.20
   5  -4  -4   65.39    5.20
   4  -4  -4  243.68   14.40
   4  -4  -4  214.98   14.50
   4  -4  -4  225.98   14.70
   4  -4  -4  193.08   16.10
  -4   4   4  206.58   17.70
   3  -4  -4  885.51   55.49
   3  -4  -4  938.71   55.49
   3  -4  -4  948.71   55.09
   3  -4  -4 1024.00   55.99
   3  -4  -4 1000.50   55.69
  -3   4   4  900.71   55.69
  -3   4   4  955.30   56.99
  -3   4   4 1016.00   55.39
  -3   4   4 1040.20   55.89
   2  -4  -4  566.94   34.00
   2  -4  -4  568.04   33.00
  -2   4   4  556.64   33.70
  -2   4   4  572.64   32.60
  -2   4   4  552.94   33.30
  -2   4   4  566.74   33.50
  -2   4   4  580.44   33.00
  -2   4   4  548.45   32.30
   1  -4  -4  144.39   13.00
   1  -4  -4  143.09   10.30
  -1   4   4  149.49    9.70
  -1   4   4  156.68    9.40
  -1   4   4  152.58    9.40
  -1   4   4  154.38   10.10
  -1   4   4  162.78   10.20
  -1   4   4  150.08   10.00
   0  -4  -4 1535.45   95.99
   0  -4  -4 1667.93   96.39
   0   4   4 1712.03   95.69
   0   4   4 1669.63   95.89
   0   4   4 1763.82   95.89
   0   4   4 1786.02   96.39
   0   4   4 1761.02   96.29
   0   4   4 1773.52   95.59
   0   4   4 1778.22   96.29
  -1  -4  -4 1219.28   69.59
  -1  -4  -4 1228.18   70.29
  -1  -4  -4 1306.07   69.79
   1   4   4 1242.48   69.29
   1   4   4 1221.98   69.39
   1   4   4 1272.27   68.89
   1   4   4 1223.98   68.99
   1   4   4 1189.58   73.29
   1   4   4 1238.68   68.99
   1   4   4 1157.98   69.19
  -2  -4  -4 1418.26   85.39
  -2  -4  -4 1499.75   82.99
  -2  -4  -4 1306.27   83.29
  -2  -4  -4 1507.65   87.09
  -2  -4  -4 1422.96   83.09
   2   4   4 1616.24   82.39
   2   4   4 1438.16   81.89
   2   4   4 1513.35   82.89
  -3  -4  -4  238.68   21.70
  -3  -4  -4  250.57   20.00
  -3  -4  -4  235.18   18.30
  -3  -4  -4  245.68   17.20
  -3  -4  -4  255.97   35.40
  -3  -4  -4  260.27   16.80
   3   4   4  204.68   17.60
   3   4   4  251.17   14.90
   3   4   4  285.37   16.50
   3   4   4  208.98   17.40
   3   4   4  243.98   16.90
  -4  -4  -4   65.79    9.20
  -4  -4  -4   77.49   12.00
  -4  -4  -4   92.29   19.40
  -4  -4  -4  120.89   22.00
  -4  -4  -4   88.99   18.00
  -4  -4  -4  108.89   12.30
   4   4   4   87.39   11.40
   4   4   4   88.29   10.50
   4   4   4   87.09   10.80
   4   4   4   73.29   10.50
  -5  -4  -4   98.49   13.90
  -5  -4  -4  105.69   16.10
  -5  -4  -4   86.09   20.30
   5   4   4   77.59    7.00
   5   4   4   86.49   10.70
   5   4   4   85.29   11.40
  -6  -4  -4    8.50   12.20
   6   4   4   24.00    3.20
   5  -5  -4   22.50    3.80
   5  -5  -4   20.90    3.80
   5  -5  -4   22.10    3.30
   4  -5  -4  167.68   11.60
   4  -5  -4  153.98   13.20
   4  -5  -4  168.28   11.70
  -4   5   4  153.28   15.30
  -4   5   4  153.78   16.20
   3  -5  -4  246.38   16.60
   3  -5  -4  242.78   19.00
   3  -5  -4  241.98   17.30
  -3   5   4  260.27   18.30
  -3   5   4  250.87   20.10
  -3   5   4  263.17   18.00
  -3   5   4  242.38   16.90
   2  -5  -4 1621.44   91.69
   2  -5  -4 1704.73   90.59
   2  -5  -4 1488.25   89.99
   2  -5  -4 1425.36   90.99
   2  -5  -4 1784.92   94.79
   2  -5  -4 1361.76   90.49
  -2   5   4 1633.94   91.39
  -2   5   4 1672.03   90.49
  -2   5   4 1712.63   90.99
  -2   5   4 1682.43   91.19
  -2   5   4 1597.64   90.19
  -2   5   4 1557.64   89.99
   1  -5  -4 1207.38   64.69
   1  -5  -4 1129.39   65.29
  -1   5   4 1090.69   63.99
  -1   5   4 1143.59   64.79
  -1   5   4 1126.39   64.19
  -1   5   4 1103.19   63.89
  -1   5   4 1130.69   64.29
  -1   5   4 1159.28   64.79
  -1   5   4 1157.18   64.89
   0  -5  -4  508.95   34.10
   0  -5  -4  517.05   34.20
   0  -5  -4  610.84   34.60
   0   5   4  611.04   34.10
   0   5   4  614.04   33.80
   0   5   4  646.74   34.30
   0   5   4  601.04   33.70
   0   5   4  601.94   34.30
   0   5   4  611.84   34.00
  -1  -5  -4 3767.52  217.98
  -1  -5  -4 3985.60  218.38
  -1  -5  -4 3983.60  218.48
   1   5   4 3606.04  217.78
   1   5   4 4110.39  218.28
   1   5   4 3796.42  218.08
   1   5   4 4050.59  217.58
   1   5   4 3875.71  217.68
   1   5   4 3987.60  217.68
  -2  -5  -4  293.97   23.00
  -2  -5  -4  325.87   25.70
  -2  -5  -4  344.17   22.60
  -2  -5  -4  357.26   21.60
  -2  -5  -4  341.07   21.60
   2   5   4  360.46   21.90
   2   5   4  339.97   20.00
   2   5   4  391.16   20.60
  -3  -5  -4  641.34   38.60
  -3  -5  -4  614.04   37.10
  -3  -5  -4  604.14   37.70
  -3  -5  -4  625.04   36.70
  -3  -5  -4  565.74   40.60
  -3  -5  -4  595.84   46.30
   3   5   4  539.45   35.90
   3   5   4  617.04   36.70
   3   5   4  628.94   35.10
   3   5   4  664.13   35.70
   3   5   4  647.24   43.10
   3   5   4  575.54   36.40
  -4  -5  -4  192.48   24.40
  -4  -5  -4  218.98   17.10
  -4  -5  -4  205.88   19.80
  -4  -5  -4  229.98   21.60
  -4  -5  -4  186.68   18.40
   4   5   4  213.68   16.70
   4   5   4  223.48   15.40
   4   5   4  200.18   16.80
   4   5   4  219.38   14.10
  -5  -5  -4  226.18   19.80
  -5  -5  -4  220.78   21.70
   5   5   4  146.99   14.70
   5   5   4  174.68   11.80
  -6  -5  -4   17.80   10.80
  -6  -5  -4   11.70   11.20
   6   5   4   23.60    3.10
   4  -6  -4   63.59    6.90
   4  -6  -4   64.99    6.90
  -4   6   4   84.59   11.50
  -4   6   4   48.70    8.30
   3  -6  -4  162.18   12.20
   3  -6  -4  145.59   13.00
   3  -6  -4  154.48   11.00
   3  -6  -4  149.59   12.20
  -3   6   4  130.49   12.30
  -3   6   4  155.98   19.50
  -3   6   4  155.68   13.20
  -3   6   4  163.08   13.80
   2  -6  -4   81.69    9.00
   2  -6  -4   91.69   13.50
   2  -6  -4   91.19    8.30
   2  -6  -4  106.59   14.20
   2  -6  -4   85.19   10.60
   2  -6  -4   94.39   10.40
  -2   6   4  103.89    9.10
  -2   6   4  110.19   12.00
  -2   6   4   87.39   11.60
  -2   6   4   91.19    9.70
  -2   6   4   94.09    9.30
  -2   6   4   94.09    8.60
   1  -6  -4  226.48   14.30
   1  -6  -4  232.88   16.20
  -1   6   4  222.28   14.40
  -1   6   4  241.48   15.40
  -1   6   4  215.78   14.70
  -1   6   4  213.08   14.20
  -1   6   4  238.78   14.70
  -1   6   4  224.28   14.80
  -1   6   4  226.18   15.10
   0  -6  -4    6.20    5.90
   0  -6  -4    4.50    2.40
   0  -6  -4    3.30    4.90
   0   6   4    5.00    2.70
   0   6   4    0.80    3.00
   0   6   4   11.30    3.10
   0   6   4    8.40    2.50
   0   6   4    8.50    2.40
   0   6   4    9.70    2.30
   0   6   4    3.60    1.80
  -1  -6  -4 1110.99   60.99
  -1  -6  -4 1082.29   61.59
  -1  -6  -4 1012.80   62.59
  -1  -6  -4 1064.19   61.19
  -1  -6  -4 1000.50   60.79
   1   6   4 1041.80   61.59
   1   6   4 1047.10   60.89
   1   6   4 1061.09   61.29
   1   6   4 1211.48   61.79
   1   6   4 1057.09   61.09
   1   6   4 1064.99   60.99
   1   6   4 1139.29   60.79
  -2  -6  -4  104.09   11.10
  -2  -6  -4  112.19   16.90
  -2  -6  -4   94.99    9.40
  -2  -6  -4  114.79   12.40
  -2  -6  -4  106.09    9.50
   2   6   4   92.99    7.50
   2   6   4  109.29    8.30
   2   6   4  106.09   10.60
  -3  -6  -4    3.70   13.70
  -3  -6  -4   30.00    8.30
  -3  -6  -4   29.30    5.30
  -3  -6  -4   27.30    5.60
  -3  -6  -4   31.30    7.40
   3   6   4   35.00   13.40
   3   6   4   24.10    6.20
   3   6   4   46.00    9.20
   3   6   4   33.70    6.10
   3   6   4   40.40    7.40
   3   6   4   31.00    7.10
  -4  -6  -4    8.60   10.90
  -4  -6  -4   12.20   15.80
  -4  -6  -4   14.30    7.70
  -4  -6  -4    2.50    6.00
   4   6   4    6.80    4.80
   4   6   4   18.00   20.40
   4   6   4    2.00    4.30
   4   6   4   -0.50    5.70
   4   6   4    0.30    3.70
   4   6   4    2.10    6.40
  -5  -6  -4   17.50   10.60
  -5  -6  -4   -4.20   10.20
  -5  -6  -4  -13.20   14.20
  -5  -6  -4   14.60    9.00
   5   6   4    1.90    4.60
   5   6   4    1.70    5.00
   5   6   4    3.30    3.30
   4  -7  -4   41.80    7.50
   4  -7  -4   44.00    5.20
   4  -7  -4   32.80    5.40
   4  -7  -4   40.00    4.80
  -4   7   4   33.00    6.20
  -4   7   4   36.90    8.00
   3  -7  -4   21.70    5.80
   3  -7  -4   14.30    4.80
   3  -7  -4   18.90    4.90
   3  -7  -4   14.20    3.60
  -3   7   4    7.60    5.10
  -3   7   4   12.60    8.20
  -3   7   4   17.60    5.50
  -3   7   4   23.80    9.30
  -3   7   4   16.10    8.60
  -3   7   4   12.00    6.00
   2  -7  -4  433.96   27.50
   2  -7  -4  421.06   26.80
   2  -7  -4  418.06   29.60
   2  -7  -4  474.85   28.80
   2  -7  -4  449.36   27.40
  -2   7   4  475.55   27.40
  -2   7   4  496.75   29.10
  -2   7   4  428.46   31.70
  -2   7   4  409.06   42.30
  -2   7   4  493.55   28.40
  -2   7   4  459.75   27.60
  -2   7   4  430.26   28.70
   1  -7  -4   37.90    5.80
   1  -7  -4   39.70    7.20
   1  -7  -4   51.19    9.80
   1  -7  -4   48.20   12.60
  -1   7   4   39.90    5.60
  -1   7   4   41.60    6.30
  -1   7   4   34.90    8.40
  -1   7   4   45.20    6.70
  -1   7   4   39.90    6.60
  -1   7   4   45.40    7.10
  -1   7   4   37.80    6.00
   0  -7  -4   41.50    6.80
   0  -7  -4   56.69    9.30
   0   7   4   45.50    6.80
   0   7   4   53.99    7.00
   0   7   4   46.30    7.20
   0   7   4   48.30    6.50
   0   7   4   48.90    7.90
   0   7   4   43.60    6.70
   0   7   4   48.10    5.70
  -1  -7  -4 1578.34   92.89
  -1  -7  -4 1666.23   91.89
  -1  -7  -4 1649.44   91.69
  -1  -7  -4 1876.51   91.69
  -1  -7  -4 1588.84   91.59
   1   7   4 1619.94   91.89
   1   7   4 1640.04   91.79
   1   7   4 1539.25   91.69
   1   7   4 1445.06   93.69
   1   7   4 1671.33   92.99
  -2  -7  -4  537.65   31.60
  -2  -7  -4  498.75   33.50
  -2  -7  -4  450.65   30.40
  -2  -7  -4  525.15   30.90
  -2  -7  -4  543.15   31.40
  -2  -7  -4  538.15   31.50
   2   7   4  465.55   31.50
   2   7   4  524.25   34.10
   2   7   4  564.74   32.80
   2   7   4  491.55   29.70
   2   7   4  542.15   33.90
  -3  -7  -4    6.50    6.00
  -3  -7  -4    3.70    7.00
  -3  -7  -4    8.20    4.00
  -3  -7  -4    9.60    5.50
  -3  -7  -4    8.80   11.20
   3   7   4    3.80    6.00
   3   7   4    8.00   13.10
   3   7   4    1.10    6.50
   3   7   4   12.30    5.40
   3   7   4    5.90    5.50
  -4  -7  -4   39.00   10.10
  -4  -7  -4   17.00   13.10
  -4  -7  -4   31.30    7.60
  -4  -7  -4   21.20    8.90
   4   7   4   36.20    5.90
   4   7   4   43.60   17.10
   4   7   4   36.50    8.20
   4   7   4   40.80    7.10
   4   7   4   45.00    6.50
  -5  -7  -4    3.90   10.50
  -5  -7  -4    4.10    9.00
  -5  -7  -4   10.60    8.30
  -5  -7  -4   10.80    8.30
   5   7   4   13.80    4.20
   5   7   4    7.80    3.50
   4  -8  -4  120.69    9.60
   4  -8  -4  118.19    7.90
   4  -8  -4  114.29    7.70
  -4   8   4  104.19   11.70
  -4   8   4  120.29   13.00
  -4   8   4  107.69   14.50
   3  -8  -4   85.09    8.20
   3  -8  -4   79.59    7.80
   3  -8  -4   62.69    7.70
  -3   8   4   72.09    9.70
  -3   8   4   85.59   12.70
  -3   8   4   70.99   10.60
  -3   8   4   90.29   14.20
   2  -8  -4  602.64   34.20
   2  -8  -4  542.75   35.30
   2  -8  -4  589.74   33.30
   2  -8  -4  526.85   32.80
  -2   8   4  586.04   34.50
  -2   8   4  613.94   37.10
  -2   8   4  516.85   35.40
  -2   8   4  548.25   36.70
  -2   8   4  581.34   43.30
  -2   8   4  506.55   33.70
  -2   8   4  549.85   44.80
  -2   8   4  562.84   34.20
  -2   8   4  585.84   33.70
   1  -8  -4  187.68   14.80
   1  -8  -4  200.48   14.70
   1  -8  -4  178.78   14.40
   1  -8  -4  178.68   12.90
   1  -8  -4  131.19   22.70
  -1   8   4  176.78   14.50
  -1   8   4  170.08   17.60
  -1   8   4  188.68   16.70
  -1   8   4  174.98   15.10
  -1   8   4  182.58   13.60
  -1   8   4  189.78   14.20
  -1   8   4  182.28   14.10
  -1   8   4  192.88   13.10
   0  -8  -4   68.59   10.30
   0  -8  -4   54.39   10.70
   0  -8  -4   50.49   10.50
   0   8   4   79.79    9.90
   0   8   4   58.49   11.30
   0   8   4   63.59    8.60
   0   8   4   55.89    9.90
   0   8   4   67.69    9.70
   0   8   4   44.50   14.80
   0   8   4   63.19    8.90
   0   8   4   58.19    8.30
   0   8   4   64.79    7.90
   0   8   4   48.20   13.20
  -1  -8  -4  243.18   18.10
  -1  -8  -4  235.68   20.90
  -1  -8  -4  274.27   20.80
  -1  -8  -4  273.87   17.00
  -1  -8  -4  269.57   17.30
  -1  -8  -4  262.77   20.00
  -1  -8  -4  258.47   16.40
  -1  -8  -4  269.17   16.30
  -1  -8  -4  267.67   17.00
   1   8   4  247.18   18.50
   1   8   4  278.57   21.80
   1   8   4  253.67   17.80
   1   8   4  270.67   21.70
   1   8   4  246.78   20.40
   1   8   4  255.17   18.50
   1   8   4  265.77   19.60
  -2  -8  -4   40.30    6.10
  -2  -8  -4   37.40    8.90
  -2  -8  -4   42.20    5.70
  -2  -8  -4   38.80    6.40
  -2  -8  -4   48.30    7.40
  -2  -8  -4   47.90    8.10
   2   8   4   49.60   10.60
   2   8   4   31.50    7.00
   2   8   4   50.89   10.70
   2   8   4   27.60    9.00
  -3  -8  -4  637.94   41.40
  -3  -8  -4  697.93   43.80
  -3  -8  -4  716.23   40.90
  -3  -8  -4  696.73   41.10
  -3  -8  -4  688.93   40.20
   3   8   4  705.43   47.10
   3   8   4  631.14   40.10
   3   8   4  679.03   44.90
   3   8   4  684.23   41.10
  -4  -8  -4    6.10    6.00
  -4  -8  -4    8.30    6.80
  -4  -8  -4   27.00    9.90
  -4  -8  -4    1.50    5.70
  -4  -8  -4   -0.40    9.80
   4   8   4    9.00    4.80
   4   8   4   16.50    8.20
   4   8   4    6.80    3.70
   4   8   4   13.30   14.20
  -5  -8  -4   15.70    7.60
  -5  -8  -4   28.80    6.40
   5   8   4   35.80    5.10
   5   8   4   40.10    6.60
   3  -9  -4   67.79    7.00
   3  -9  -4   58.79    6.10
   3  -9  -4   53.39    6.60
  -3   9   4   63.79    9.50
  -3   9   4   72.59    8.50
  -3   9   4   46.20    9.00
  -3   9   4   55.49    8.40
  -3   9   4   44.60    9.30
   2  -9  -4    3.90    4.40
   2  -9  -4    0.30    3.70
   2  -9  -4   -0.50    4.90
  -2   9   4    3.60    5.20
  -2   9   4   -0.60    5.60
  -2   9   4   -0.90    5.80
  -2   9   4    2.80   10.40
  -2   9   4   -6.80    7.00
  -2   9   4   -1.90    7.20
   1  -9  -4  358.86   22.00
   1  -9  -4  340.07   21.90
   1  -9  -4  345.37   21.00
   1  -9  -4  299.67   20.60
  -1   9   4  321.37   22.10
  -1   9   4  331.47   21.10
  -1   9   4  332.07   23.90
  -1   9   4  312.97   24.10
  -1   9   4  356.26   21.70
  -1   9   4  304.97   25.40
  -1   9   4  338.67   24.20
  -1   9   4  322.27   28.60
   0  -9  -4  277.37   19.40
   0  -9  -4  276.67   19.90
   0  -9  -4  323.87   20.60
   0  -9  -4  295.77   18.00
   0   9   4  270.97   20.20
   0   9   4  284.97   19.30
   0   9   4  302.07   21.10
   0   9   4  251.17   20.60
   0   9   4  304.57   19.00
   0   9   4  276.27   21.00
   0   9   4  286.57   28.70
   0   9   4  310.47   21.80
   0   9   4  280.37   30.10
   0   9   4  259.57   31.10
  -1  -9  -4  485.35   28.60
  -1  -9  -4  475.25   30.00
  -1  -9  -4  463.65   28.90
  -1  -9  -4  486.95   28.40
  -1  -9  -4  479.15   27.80
  -1  -9  -4  458.15   30.60
   1   9   4  431.26   33.40
   1   9   4  478.15   32.30
   1   9   4  527.95   31.30
   1   9   4  504.65   32.70
   1   9   4  491.95   32.60
   1   9   4  459.75   29.70
  -2  -9  -4  235.08   19.10
  -2  -9  -4  222.88   18.60
  -2  -9  -4  263.77   16.10
  -2  -9  -4  214.58   19.50
  -2  -9  -4  271.77   17.00
  -2  -9  -4  267.07   18.00
  -2  -9  -4  268.87   15.70
   2   9   4  180.18   27.50
   2   9   4  228.68   22.60
   2   9   4  250.67   21.00
   2   9   4  235.98   19.40
  -3  -9  -4  274.57   17.50
  -3  -9  -4  231.18   22.10
  -3  -9  -4  301.57   17.70
  -3  -9  -4  237.68   20.00
  -3  -9  -4  257.17   17.30
  -3  -9  -4  240.68   21.30
  -3  -9  -4  284.17   18.80
   3   9   4  287.87   20.30
   3   9   4  270.07   16.60
   3   9   4  247.38   19.00
   3   9   4  216.38   24.00
  -4  -9  -4  392.66   24.30
  -4  -9  -4  410.96   23.70
  -4  -9  -4  423.16   25.30
  -4  -9  -4  345.57   28.70
  -4  -9  -4  346.37   24.70
   4   9   4  378.96   24.00
   4   9   4  432.66   23.00
   4   9   4  314.67   30.60
  -5  -9  -4   74.89    8.20
  -5  -9  -4   62.49   11.10
  -5  -9  -4   73.89    8.10
   5   9   4   78.89    8.00
   5   9   4   82.79    6.30
   3 -10  -4    5.60    3.00
   3 -10  -4    7.90    2.60
  -3  10   4    3.50    3.90
  -3  10   4   -1.90    8.20
  -3  10   4   -3.40    4.90
  -3  10   4   10.90    8.30
   2 -10  -4   40.90    7.90
   2 -10  -4   46.30    6.10
  -2  10   4   27.50    7.60
  -2  10   4   32.90    7.80
  -2  10   4   31.40    5.20
  -2  10   4   37.80    9.60
  -2  10   4   35.20    6.00
   1 -10  -4  181.48   13.60
   1 -10  -4  188.68   12.30
   1 -10  -4  144.99   12.80
  -1  10   4  171.08   16.60
  -1  10   4  183.08   13.60
  -1  10   4  162.38   17.40
  -1  10   4  160.38   15.20
   0 -10  -4   91.49    8.00
   0 -10  -4   92.19   10.40
   0 -10  -4   98.59    9.20
   0 -10  -4   87.39   13.10
   0  10   4   74.39   19.30
   0  10   4   92.69   12.60
   0  10   4   98.69   12.60
   0  10   4   92.99   10.10
   0  10   4   89.09   13.30
   0  10   4   97.89   13.80
   0  10   4   70.39   11.40
  -1 -10  -4  580.94   36.30
  -1 -10  -4  619.94   34.40
  -1 -10  -4  573.94   34.20
  -1 -10  -4  614.64   35.70
  -1 -10  -4  644.54   35.10
   1  10   4  615.04   37.40
   1  10   4  602.34   39.80
   1  10   4  513.05   39.60
   1  10   4  623.24   39.80
   1  10   4  563.74   42.30
  -2 -10  -4   50.99   10.40
  -2 -10  -4   50.39    8.60
  -2 -10  -4   72.39    6.60
  -2 -10  -4   66.79    7.50
  -2 -10  -4   51.29    7.70
  -2 -10  -4   68.59    7.30
   2  10   4   67.39   12.00
   2  10   4   61.29    9.80
   2  10   4   50.39   18.90
   2  10   4   70.99   13.90
   2  10   4   76.79   13.60
  -3 -10  -4   -0.40    4.60
  -3 -10  -4    1.80    2.90
  -3 -10  -4   -2.20    4.10
  -3 -10  -4    2.80    4.10
  -3 -10  -4    8.30    7.60
   3  10   4    2.30   10.40
   3  10   4    5.60   12.40
   3  10   4   -5.80    8.10
   3  10   4   -0.70    3.50
  -4 -10  -4  142.49   18.20
  -4 -10  -4  118.09    9.70
  -4 -10  -4  133.89    9.00
  -4 -10  -4  123.29   10.60
   4  10   4  118.59    8.70
   4  10   4   95.99   11.40
   2 -11  -4    4.00    3.00
   2 -11  -4    2.20    3.10
   2 -11  -4   -2.30    3.00
  -2  11   4    1.80    5.00
  -2  11   4  -18.30   10.60
  -2  11   4   10.20    6.10
  -2  11   4    1.20    3.80
   1 -11  -4   35.90    7.60
   1 -11  -4   45.10    5.90
  -1  11   4   49.80   13.80
  -1  11   4   24.80    6.00
  -1  11   4   44.90    6.00
  -1  11   4   34.60    7.60
   0 -11  -4   47.00    6.40
   0 -11  -4   36.10    6.10
   0 -11  -4   37.80    5.60
   0  11   4   76.79   18.30
   0  11   4   35.60    7.80
   0  11   4   38.50    6.30
   0  11   4   38.40    7.90
  -1 -11  -4   53.89    6.30
  -1 -11  -4   56.29    7.60
  -1 -11  -4   56.09    7.60
  -1 -11  -4   53.99    6.30
   1  11   4   58.09   10.50
   1  11   4   59.19   11.20
   1  11   4   58.79   12.50
  -2 -11  -4    5.90    2.80
  -2 -11  -4   -3.80    2.50
  -2 -11  -4    3.90    5.10
  -2 -11  -4    1.40    3.00
  -2 -11  -4   -2.40    5.40
   2  11   4   -3.30    9.40
   2  11   4    1.70    7.50
  -3 -11  -4    1.10    2.40
  -3 -11  -4    4.90    5.80
  -3 -11  -4   -1.70    7.20
  -3 -11  -4    0.40    3.10
  -3 -11  -4   -1.60    3.00
  -3 -11  -4   -4.40    5.80
   3  11   4   -9.20    9.30
   3  11   4   -9.70   11.00
   3  11   4    4.10    4.10
  -4 -11  -4    1.50    5.40
  -4 -11  -4   -1.40    2.30
   4  11   4    4.60    8.10
   4  11   4    2.00    3.10
   2 -12  -4   15.20    3.10
  -2  12   4   14.70    8.30
   1 -12  -4  153.18    9.60
   1 -12  -4  136.79    9.90
  -1  12   4  132.39   10.80
  -1  12   4  127.39   17.50
  -1  12   4  131.29   14.60
   0 -12  -4    5.40    3.30
   0 -12  -4    6.20    4.20
   0 -12  -4    7.00    3.00
   0  12   4  -16.20   14.60
   0  12   4   15.60    7.10
   0  12   4   20.40    7.80
  -1 -12  -4  115.69   12.00
  -1 -12  -4  123.59    8.50
  -1 -12  -4  156.88   12.60
  -1 -12  -4  132.99    9.00
   1  12   4  135.89   13.80
   1  12   4  124.69   14.90
  -2 -12  -4   30.80    4.60
  -2 -12  -4   20.10    3.60
   2  12   4   16.40    7.30
   2  12   4   23.30    9.60
   2  12   4   30.40    7.40
  -3 -12  -4   54.79    4.40
  -3 -12  -4   69.89    7.50
  -3 -12  -4   50.59    5.60
   3  12   4   38.20    8.20
   3  12   4   56.29   10.90
   3  12   4   67.69   14.80
   0 -13  -4  338.97   21.20
   0 -13  -4  358.46   20.80
   0  13   4  309.77   27.80
   0  13   4  367.06   24.00
   0  13   4  418.66   31.00
  -1 -13  -4  119.49    8.80
  -1 -13  -4  114.59   10.60
   1  13   4  120.79   11.20
   1  13   4  108.29   16.40
  -2 -13  -4   86.39    7.80
  -2 -13  -4   68.29    6.60
   2  13   4   74.99   11.10
   2  13   4   86.09   12.90
   2  11  -5   72.69   13.30
  -2 -11   5   75.49    6.20
  -2 -11   5  105.39    5.80
  -2 -11   5   97.49    5.70
   1  11  -5    9.70    7.00
   1  11  -5   11.70    3.50
   1  11  -5    5.00   10.00
   1  11  -5   -6.60   13.70
  -1 -11   5    9.00    1.90
  -1 -11   5    8.50    1.60
  -1 -11   5    8.50    1.50
  -1 -11   5    0.00    3.50
   0  11  -5  194.78   14.20
   0  11  -5  239.18   24.50
   0  11  -5  195.68   20.40
   0  11  -5  245.88   18.20
   0 -11   5  211.18   13.80
   0 -11   5  213.18   13.10
   0 -11   5  256.77   12.90
   3  10  -5   -8.50   10.00
  -3 -10   5    3.80    2.10
  -3 -10   5    3.20    3.50
  -3 -10   5    5.80    2.00
  -3 -10   5    2.90    1.80
   2  10  -5   44.60    9.70
   2  10  -5   42.80    6.40
   2  10  -5   22.50   10.40
  -2 -10   5   40.60    3.60
  -2 -10   5   43.50    3.70
  -2 -10   5   34.70    3.80
  -2 -10   5   26.60    5.10
   1  10  -5   39.00    9.60
   1  10  -5   23.90   12.90
   1  10  -5   32.00    5.30
   1  10  -5   25.20   12.10
  -1 -10   5   33.70    3.70
  -1 -10   5   30.70    5.50
  -1 -10   5   31.00    3.70
  -1 -10   5   36.60    3.70
   0  10  -5   34.20   11.40
   0  10  -5   15.70   15.50
   0  10  -5   21.80   10.00
   0  10  -5   31.40   11.20
   0 -10   5   21.40    3.70
   0 -10   5   25.70    8.60
   0 -10   5   32.70    5.10
   0 -10   5   35.70    4.40
   0 -10   5   27.00    3.30
  -1  10  -5   21.60    8.40
  -1  10  -5   13.50   10.40
  -1  10  -5   -0.60   10.50
   1 -10   5   15.30    2.50
   1 -10   5    8.10    3.10
   1 -10   5   14.20    4.70
   1 -10   5   10.70    3.00
  -2  10  -5   24.40   18.10
  -2  10  -5   23.20    6.90
   2 -10   5   37.30    5.50
   2 -10   5   31.70    2.90
   4   9  -5   10.60    4.30
  -4  -9   5    5.50    2.40
   3   9  -5   11.50    5.70
   3   9  -5    1.40    2.80
   3   9  -5    1.30   11.70
  -3  -9   5    1.60    2.10
  -3  -9   5    0.00    2.90
  -3  -9   5    0.00    2.80
   2   9  -5    7.50   15.40
   2   9  -5    9.40   12.70
   2   9  -5   -4.50   11.80
   2   9  -5   12.90   16.00
   2   9  -5    4.30    4.50
  -2  -9   5    0.60    2.80
  -2  -9   5    2.90    2.00
  -2  -9   5   -1.20    2.90
  -2  -9   5    6.90    4.20
   1   9  -5   15.60    6.60
   1   9  -5  -49.99   32.10
   1   9  -5   14.00   11.00
   1   9  -5   18.10   13.10
   1   9  -5   13.70   12.30
  -1  -9   5    5.10    2.80
  -1  -9   5    9.90    2.30
  -1  -9   5    3.30    3.30
  -1  -9   5    6.20    2.10
  -1  -9   5    5.50    3.60
   0   9  -5  115.99   20.00
   0   9  -5   84.59   14.30
   0   9  -5  125.99   21.20
   0   9  -5   72.79   19.00
   0  -9   5  100.59    7.00
   0  -9   5  104.59    7.00
   0  -9   5  105.39   18.30
   0  -9   5   93.39    8.10
   0  -9   5   99.09    7.00
  -1   9  -5    5.50   11.20
  -1   9  -5    8.90   13.30
  -1   9  -5   -0.70    8.00
   1  -9   5   -0.60    3.00
   1  -9   5   -2.90    6.10
   1  -9   5    0.50    1.90
  -2   9  -5    2.20    6.60
  -2   9  -5   28.00   16.10
  -2   9  -5    6.60   14.10
  -2   9  -5    9.10    9.00
   2  -9   5    8.50    3.30
   2  -9   5   11.50    3.50
   4   8  -5   53.09    5.30
   4   8  -5   63.09    7.40
  -4  -8   5   46.50    7.40
   3   8  -5   21.70    6.30
   3   8  -5    8.70   15.40
   3   8  -5   14.40    4.00
  -3  -8   5   11.30    3.20
  -3  -8   5   11.90    2.80
  -3  -8   5    6.20    3.10
   2   8  -5  136.19   24.10
   2   8  -5  132.89   15.60
   2   8  -5   93.69   21.40
   2   8  -5  128.09   12.20
  -2  -8   5  124.99    8.80
  -2  -8   5  101.49   12.00
  -2  -8   5  133.99    9.40
  -2  -8   5  142.29   11.20
  -2  -8   5  115.99   12.90
   1   8  -5  100.69   14.40
   1   8  -5   67.89   10.30
   1   8  -5   67.89   15.70
   1   8  -5   63.49   16.40
   1   8  -5  121.09   21.00
  -1  -8   5   81.09    8.50
  -1  -8   5   82.49    6.60
  -1  -8   5   80.49    6.90
  -1  -8   5   80.19    7.00
  -1  -8   5   77.59   10.10
  -1  -8   5   86.69    6.20
  -1  -8   5   80.49    6.50
   0   8  -5   61.29   17.90
   0   8  -5   81.99   14.50
   0   8  -5  107.39   21.40
   0   8  -5  106.19   19.60
   0   8  -5   95.79   14.00
   0  -8   5   91.89    6.90
   0  -8   5  140.39   22.10
   0  -8   5   90.19   10.30
   0  -8   5   93.79    7.00
   0  -8   5   96.09    7.00
   0  -8   5  111.49    8.50
   0  -8   5   86.49    8.50
  -1   8  -5   80.59   15.50
  -1   8  -5  100.19   15.40
  -1   8  -5   91.39   16.70
   1  -8   5   84.39   11.40
   1  -8   5   96.09    6.70
   1  -8   5   95.99    7.90
  -2   8  -5   43.40   13.90
  -2   8  -5   55.09   11.70
  -2   8  -5   56.09    9.60
  -2   8  -5   77.09   24.60
   2  -8   5   56.19    8.30
   2  -8   5   46.90    7.20
   2  -8   5   64.19    5.20
   2  -8   5   48.40    6.20
  -3   8  -5  181.48   13.20
  -3   8  -5  189.28   16.70
  -3   8  -5  178.08   14.80
   3  -8   5  193.68   11.90
   3  -8   5  176.28   12.70
   3  -8   5  202.48   11.30
   4   7  -5   70.69    8.70
   4   7  -5   68.89    6.10
  -4  -7   5   53.79    7.20
   3   7  -5   49.30    8.10
   3   7  -5   45.50    6.90
  -3  -7   5   47.80    7.00
  -3  -7   5   57.09   10.30
  -3  -7   5   55.99    6.20
  -3  -7   5   58.49    7.90
   2   7  -5  366.76   36.80
   2   7  -5  292.47   21.40
   2   7  -5  289.97   29.70
   2   7  -5  330.67   30.80
   2   7  -5  314.37   21.70
   2   7  -5  309.17   19.50
  -2  -7   5  325.37   18.80
  -2  -7   5  291.67   19.90
  -2  -7   5  326.77   18.70
  -2  -7   5  294.87   19.70
  -2  -7   5  312.37   18.80
  -2  -7   5  330.47   20.50
  -2  -7   5  322.57   20.60
   1   7  -5  466.95   42.80
   1   7  -5  411.36   35.70
   1   7  -5  434.66   27.70
   1   7  -5  457.05   38.10
   1   7  -5  489.25   36.10
  -1  -7   5  406.56   27.50
  -1  -7   5  462.55   26.90
  -1  -7   5  499.35   26.80
  -1  -7   5  472.55   27.20
  -1  -7   5  507.05   27.80
  -1  -7   5  491.35   27.00
   0   7  -5  611.14   43.20
   0   7  -5  654.63   42.60
   0   7  -5  518.95   35.70
   0  -7   5  610.34   34.60
   0  -7   5  636.64   34.80
   0  -7   5  611.94   35.20
   0  -7   5  628.54   34.60
   0  -7   5  625.04   34.90
   0  -7   5  570.54   35.00
   0  -7   5  568.34   36.30
   0  -7   5  611.64   34.30
  -1   7  -5  271.07   26.80
  -1   7  -5  233.48   23.10
  -1   7  -5  268.87   27.00
  -1   7  -5  250.17   29.90
  -1   7  -5  272.27   21.70
   1  -7   5  284.97   16.60
   1  -7   5  285.27   17.60
   1  -7   5  282.87   16.50
   1  -7   5  286.17   19.70
   1  -7   5  275.07   17.80
   1  -7   5  287.07   17.20
  -2   7  -5   23.80    6.80
  -2   7  -5    8.40   20.70
  -2   7  -5   32.10   17.50
  -2   7  -5   19.20    8.40
  -2   7  -5   27.80    8.30
   2  -7   5   19.80    5.00
   2  -7   5   23.40    3.20
   2  -7   5   22.40    4.10
  -3   7  -5  152.08   17.20
  -3   7  -5  165.68   14.30
  -3   7  -5  159.18   12.90
   3  -7   5  151.28   12.70
   3  -7   5  155.78   11.30
   3  -7   5  158.18   10.20
  -4   7  -5   76.39    8.50
   4  -7   5   93.19    8.90
   4  -7   5   82.29    7.10
   5   6  -5   23.20    3.80
   5   6  -5   30.20    4.90
   4   6  -5  145.49   12.10
   4   6  -5  136.69   10.10
   4   6  -5  144.49   14.60
  -4  -6   5  106.99   10.20
   3   6  -5  171.68   13.50
   3   6  -5  212.08   14.70
   3   6  -5  212.28   15.30
   3   6  -5  221.38   19.20
  -3  -6   5  217.18   13.50
  -3  -6   5  176.68   18.20
  -3  -6   5  220.08   14.70
  -3  -6   5  202.48   12.80
   2   6  -5  144.59   27.70
   2   6  -5  147.09   14.10
   2   6  -5  149.99   15.20
   2   6  -5  184.28   29.50
   2   6  -5  127.99   21.10
  -2  -6   5  175.38   14.10
  -2  -6   5  168.58   10.90
  -2  -6   5  143.79   14.70
  -2  -6   5  175.28   11.10
  -2  -6   5  162.18   11.30
  -2  -6   5  172.38   10.30
  -2  -6   5  149.99   12.30
   1   6  -5  171.68   25.10
   1   6  -5  231.28   20.70
   1   6  -5  166.68   12.60
   1   6  -5  242.58   34.20
   1   6  -5  165.88   24.50
   1   6  -5  194.68   25.30
  -1  -6   5  197.48   13.60
  -1  -6   5  182.38   13.30
  -1  -6   5  203.08   14.10
  -1  -6   5  202.88   12.50
  -1  -6   5  189.18   12.80
  -1  -6   5  204.98   13.00
  -1  -6   5  211.08   12.10
  -1  -6   5  209.88   12.30
   0   6  -5  187.78   23.10
   0   6  -5  204.08   21.10
   0   6  -5  140.09   24.10
   0   6  -5  147.79   26.30
   0   6  -5  172.68   12.50
   0  -6   5  184.28   11.60
   0  -6   5  154.88   11.60
   0  -6   5  171.08   12.80
   0  -6   5  198.68   13.00
   0  -6   5  182.28   11.90
   0  -6   5  189.48   11.60
   0  -6   5  187.38   11.20
   0  -6   5  194.38   12.40
   0  -6   5  192.78   11.70
  -1   6  -5   84.19   14.90
  -1   6  -5  117.79   18.00
  -1   6  -5  108.19   19.10
  -1   6  -5   94.09   14.00
  -1   6  -5   92.89   14.70
   1  -6   5   94.09    7.60
   1  -6   5  105.79    8.50
   1  -6   5  100.49   12.50
   1  -6   5  103.39    7.80
   1  -6   5  103.79    8.00
   1  -6   5  108.69    8.10
   1  -6   5  101.99    9.10
  -2   6  -5  548.75   51.29
  -2   6  -5  556.84   42.90
  -2   6  -5  623.24   36.90
  -2   6  -5  618.34   36.50
  -2   6  -5  587.84   45.00
  -2   6  -5  561.24   38.60
   2  -6   5  614.14   35.60
   2  -6   5  633.24   34.60
   2  -6   5  638.94   35.00
   2  -6   5  615.24   35.90
   2  -6   5  609.04   35.60
   2  -6   5  590.84   36.00
  -3   6  -5   45.20    7.10
  -3   6  -5   39.00    6.30
  -3   6  -5   35.90    9.10
  -3   6  -5   29.80    9.70
   3  -6   5   45.90    7.20
   3  -6   5   43.20    5.20
   3  -6   5   39.00    6.70
  -4   6  -5   84.49   13.40
  -4   6  -5   88.19   10.50
  -4   6  -5   63.09    8.50
  -4   6  -5   77.29   14.70
  -4   6  -5   83.99    8.50
   4  -6   5   90.49    6.10
   4  -6   5   70.09    8.50
   5   5  -5   59.69    8.60
   5   5  -5   43.80    5.10
   5   5  -5   54.09    8.80
   4   5  -5    3.00    5.80
   4   5  -5    3.80    3.40
   4   5  -5   -1.60    7.10
  -4  -5   5    0.90    5.50
   3   5  -5   14.60   19.20
   3   5  -5   -1.00    2.70
   3   5  -5   -1.60    8.40
   3   5  -5   -0.90    4.40
   3   5  -5   -6.50    5.70
   3   5  -5  -51.39   44.80
  -3  -5   5    0.90    4.50
  -3  -5   5    3.60    2.50
  -3  -5   5    1.20    6.60
  -3  -5   5    1.80    4.60
   2   5  -5   23.60   17.00
   2   5  -5    4.50   17.20
   2   5  -5   -1.60   12.70
   2   5  -5   38.70   12.50
   2   5  -5   17.10    6.40
   2   5  -5   14.80    6.20
   2   5  -5   26.10   16.70
  -2  -5   5   17.80    3.40
  -2  -5   5    9.70    2.70
  -2  -5   5    5.60    3.40
  -2  -5   5   11.70    3.40
  -2  -5   5   15.20    4.10
  -2  -5   5   11.90    2.10
   1   5  -5    7.80    2.20
   1   5  -5    9.60   13.80
   1   5  -5   17.60   13.00
   1   5  -5    4.20   12.10
  -1  -5   5    8.30    2.20
  -1  -5   5   16.10    4.30
  -1  -5   5    6.80    1.90
  -1  -5   5   13.20    3.60
  -1  -5   5   11.40    2.70
  -1  -5   5    9.40    2.70
  -1  -5   5   11.20    2.50
   0   5  -5   47.90    9.20
   0   5  -5   21.40   13.50
   0   5  -5   40.50   13.70
   0   5  -5   62.29   21.90
   0   5  -5   46.90   12.40
   0   5  -5   46.00    5.40
   0  -5   5   50.19    4.80
   0  -5   5   40.30    5.50
   0  -5   5   40.30    5.80
   0  -5   5   49.99    4.50
   0  -5   5   43.30    5.40
   0  -5   5   51.49    6.40
   0  -5   5   45.80    4.40
   0  -5   5   47.70    5.70
   0  -5   5   42.60    6.00
  -1   5  -5   11.30    8.20
  -1   5  -5   17.50    9.70
  -1   5  -5  -10.00    9.50
  -1   5  -5    8.80   15.00
  -1   5  -5   -6.40    5.30
  -1   5  -5   -3.40    7.60
   1  -5   5   -1.70    2.70
   1  -5   5   10.30    7.20
   1  -5   5    6.80    4.30
   1  -5   5    1.20    3.30
   1  -5   5    4.30    3.80
   1  -5   5    8.50    6.20
   1  -5   5    3.30    3.30
   1  -5   5    3.70    3.70
  -2   5  -5  290.07   43.30
  -2   5  -5  323.87   23.00
  -2   5  -5  304.87   24.50
  -2   5  -5  319.17   22.30
  -2   5  -5  347.07   31.60
  -2   5  -5  278.07   27.00
  -2   5  -5  328.37   21.20
  -2   5  -5  298.37   25.70
  -2   5  -5  305.07   22.60
   2  -5   5  306.97   21.30
   2  -5   5  338.77   19.90
   2  -5   5  329.57   21.00
   2  -5   5  324.27   19.10
   2  -5   5  325.07   19.60
   2  -5   5  298.87   19.30
  -3   5  -5  159.58   14.30
  -3   5  -5  126.49   18.80
  -3   5  -5  183.58   29.70
  -3   5  -5  170.98   19.20
  -3   5  -5  173.88   15.00
   3  -5   5  183.98   13.20
   3  -5   5  171.38   12.70
   3  -5   5  171.58   12.70
   3  -5   5  182.18   11.30
  -4   5  -5   32.10    6.30
  -4   5  -5   22.90    5.60
  -4   5  -5   34.20    9.10
  -4   5  -5   16.10   13.20
   4  -5   5   21.10    3.40
   4  -5   5   22.10    3.90
   5   4  -5   20.00    6.10
   5   4  -5    9.20    5.20
   5   4  -5   11.40    2.70
   4   4  -5  103.39   13.60
   4   4  -5  112.69   12.10
   4   4  -5  101.89    8.80
   3   4  -5   53.29    9.80
   3   4  -5   91.59    9.70
   3   4  -5   57.89   22.70
   3   4  -5   78.79   14.60
   3   4  -5   47.90   28.50
  -3  -4   5   65.29   12.70
  -3  -4   5   80.89    6.40
  -3  -4   5   72.09    6.90
  -3  -4   5   72.79    9.50
   2   4  -5   14.50    6.30
   2   4  -5    2.60    1.50
   2   4  -5   18.90   17.90
   2   4  -5    0.90    6.20
   2   4  -5   -2.50   10.90
   2   4  -5    1.00   12.10
   2   4  -5    3.90   16.30
  -2  -4   5    5.50    1.90
  -2  -4   5   -0.20    2.10
  -2  -4   5    1.00    2.80
  -2  -4   5    3.00    3.20
  -2  -4   5   -0.20    4.60
   1   4  -5  213.28   24.30
   1   4  -5  203.18   12.10
  -1  -4   5  162.28   14.40
  -1  -4   5  215.58   12.40
  -1  -4   5  203.48   12.70
  -1  -4   5  198.08   12.00
  -1  -4   5  187.08   12.90
  -1  -4   5  197.88   12.50
  -1  -4   5  225.88   12.40
   0   4  -5  674.83   40.20
   0   4  -5  604.14   37.70
   0   4  -5  640.84   43.60
   0  -4   5  646.64   37.50
   0  -4   5  677.73   38.40
   0  -4   5  670.43   37.80
   0  -4   5  692.63   37.80
   0  -4   5  736.03   37.80
   0  -4   5  681.43   37.70
   0  -4   5  622.54   38.10
  -1   4  -5   19.00    6.10
  -1   4  -5   24.70    9.50
  -1   4  -5   19.70   17.20
  -1   4  -5   25.50    6.70
  -1   4  -5   22.00    8.10
  -1   4  -5   18.70    4.80
   1  -4   5   29.70    4.20
   1  -4   5   35.20    5.00
   1  -4   5   21.70    5.10
   1  -4   5   28.80    3.20
   1  -4   5   23.70    4.00
   1  -4   5   34.90    5.30
   1  -4   5   18.90    3.00
   1  -4   5   26.40    3.90
  -2   4  -5  275.47   17.90
  -2   4  -5  245.28   30.10
  -2   4  -5  222.68   20.10
  -2   4  -5  266.57   20.70
  -2   4  -5  271.87   18.60
  -2   4  -5  253.87   20.20
  -2   4  -5  273.57   22.10
  -2   4  -5  249.58   19.40
   2  -4   5  244.68   17.60
   2  -4   5  280.37   16.60
   2  -4   5  255.37   18.30
   2  -4   5  255.37   16.30
   2  -4   5  248.78   15.70
  -3   4  -5   28.80    6.20
  -3   4  -5   31.80    7.40
  -3   4  -5   30.10   11.10
  -3   4  -5   22.30    6.60
  -3   4  -5   37.20   11.20
  -3   4  -5   37.60    6.70
   3  -4   5   38.80    7.60
   3  -4   5   32.60    5.50
   3  -4   5   16.80    6.00
   3  -4   5   32.20    5.40
   3  -4   5   29.90    4.10
  -4   4  -5   87.69   19.00
  -4   4  -5   53.29    8.50
  -4   4  -5   72.09   11.70
  -4   4  -5   46.60   11.70
  -4   4  -5   72.79    9.30
   4  -4   5   66.89    6.70
   4  -4   5   63.59    8.20
   4  -4   5   65.79    7.80
   4  -4   5   54.19    8.90
  -5   4  -5   15.30    7.10
   5  -4   5   16.30    3.30
   5   3  -5   30.80    7.30
   5   3  -5   15.40    5.80
   5   3  -5   16.60    3.00
   4   3  -5   50.99    7.10
   4   3  -5   61.99   11.80
   4   3  -5   59.39    9.00
   4   3  -5   52.39    8.90
   3   3  -5  253.27   19.30
   3   3  -5  266.57   15.50
   3   3  -5  254.77   17.10
   3   3  -5  223.58   40.40
   3   3  -5  232.48   18.60
   3   3  -5  244.38   20.50
  -3  -3   5  268.97   18.50
  -3  -3   5  307.77   19.10
   2   3  -5   74.89    5.10
   2   3  -5   44.30   19.40
  -2  -3   5   89.09    6.70
  -2  -3   5   73.89    5.70
  -2  -3   5   75.39    7.10
  -2  -3   5   74.79    7.00
  -2  -3   5   64.09    5.50
   1   3  -5 1350.76   89.79
   1   3  -5 1511.25   83.89
  -1  -3   5 1496.85   83.79
  -1  -3   5 1503.05   83.99
  -1  -3   5 1559.34   84.29
  -1  -3   5 1366.16   83.89
  -1  -3   5 1582.54   84.09
  -1  -3   5 1624.44   84.29
   0   3  -5 1242.28   77.09
   0   3  -5 1179.08   72.19
   0  -3   5 1193.48   71.99
   0  -3   5 1281.77   72.29
   0  -3   5 1336.97   72.69
   0  -3   5 1419.46   72.29
   0  -3   5 1357.36   72.29
   0  -3   5 1301.77   72.09
  -1   3  -5  634.34   38.20
  -1   3  -5  655.53   38.00
  -1   3  -5  625.74   41.80
  -1   3  -5  652.43   37.30
  -1   3  -5  622.24   40.70
  -1   3  -5  640.04   37.30
   1  -3   5  652.83   36.00
   1  -3   5  588.74   35.50
   1  -3   5  672.93   35.80
   1  -3   5  550.64   35.70
   1  -3   5  598.24   36.10
   1  -3   5  653.03   35.70
   1  -3   5  643.54   36.60
   1  -3   5  625.04   35.50
  -2   3  -5  580.44   33.40
  -2   3  -5  554.64   34.70
  -2   3  -5  569.24   34.30
  -2   3  -5  582.74   33.60
  -2   3  -5  513.55   36.40
  -2   3  -5  532.65   42.50
  -2   3  -5  542.55   34.20
   2  -3   5  542.35   31.60
   2  -3   5  540.35   31.90
   2  -3   5  499.55   32.60
   2  -3   5  551.34   33.20
   2  -3   5  589.84   31.60
  -3   3  -5  387.96   23.80
  -3   3  -5  349.87   24.20
  -3   3  -5  335.07   31.00
  -3   3  -5  386.86   27.00
  -3   3  -5  394.16   31.30
  -3   3  -5  347.97   24.70
   3  -3   5  372.36   23.20
   3  -3   5  380.16   22.80
  -4   3  -5  474.75   38.30
  -4   3  -5  448.56   28.10
  -4   3  -5  451.45   28.50
  -4   3  -5  390.46   30.30
  -4   3  -5  445.06   27.30
   4  -3   5  437.06   25.90
   4  -3   5  462.75   25.60
   4  -3   5  370.96   26.00
   4  -3   5  447.36   26.70
   4  -3   5  406.76   27.20
  -5   3  -5  272.17   23.70
  -5   3  -5  287.57   20.90
  -5   3  -5  316.27   19.40
   5  -3   5  287.37   17.50
   5   2  -5  125.89   16.60
   5   2  -5  127.49    9.30
   5   2  -5  136.79    9.60
   5   2  -5  134.99   12.70
   4   2  -5  120.99   10.60
   4   2  -5  127.99    9.90
   4   2  -5  141.09   14.50
   4   2  -5  111.59    9.50
   4   2  -5  115.09   14.80
   3   2  -5   92.59   12.90
   3   2  -5  101.99   14.70
   3   2  -5   92.99    8.90
   3   2  -5  102.49    9.30
   3   2  -5   94.89   11.20
  -3  -2   5  100.79    8.90
   2   2  -5 3708.53  204.08
   2   2  -5 3521.25  204.78
  -2  -2   5 3480.65  204.18
  -2  -2   5 3546.85  204.18
  -2  -2   5 3714.03  204.38
  -2  -2   5 4040.10  204.68
   1   2  -5   12.90    2.20
   1   2  -5   15.30   10.40
  -1  -2   5   21.00    3.50
  -1  -2   5   20.80    3.00
  -1  -2   5   17.70    2.80
  -1  -2   5   17.80    2.60
  -1  -2   5   15.20    2.20
   0   2  -5  928.51   54.39
   0   2  -5  901.71   51.59
   0  -2   5 1031.00   51.79
   0  -2   5  959.50   51.59
   0  -2   5  887.71   51.69
   0  -2   5  967.80   52.09
   0  -2   5  815.12   53.89
   0  -2   5  876.41   51.99
  -1   2  -5 1745.53   96.69
  -1   2  -5 1689.73   96.29
  -1   2  -5 1753.82   96.29
  -1   2  -5 1683.53   95.99
  -1   2  -5 1671.63   95.79
   1  -2   5 1728.73   94.79
   1  -2   5 1696.13   94.89
   1  -2   5 1614.94   94.79
   1  -2   5 1741.43   95.49
   1  -2   5 1603.24   94.69
   1  -2   5 1700.93   94.99
   1  -2   5 1756.42   94.89
  -2   2  -5 2446.36  136.19
  -2   2  -5 2483.25  137.29
  -2   2  -5 2354.66  137.39
  -2   2  -5 2470.65  140.69
  -2   2  -5 2471.85  136.49
  -2   2  -5 2471.65  136.59
   2  -2   5 2512.45  135.49
   2  -2   5 2372.06  135.89
   2  -2   5 2259.27  135.19
  -3   2  -5  966.80   54.99
  -3   2  -5  970.70   55.99
  -3   2  -5  941.31   54.69
  -3   2  -5  918.21   55.39
  -3   2  -5  843.42   59.69
  -3   2  -5  997.60   54.39
   3  -2   5  924.91   54.29
   3  -2   5  968.00   53.19
   3  -2   5  938.91   55.09
   3  -2   5  993.80   53.59
   3  -2   5  841.72   53.59
  -4   2  -5  228.68   18.40
  -4   2  -5  192.78   18.30
  -4   2  -5  221.48   16.70
  -4   2  -5  221.68   16.50
  -4   2  -5  205.98   25.10
   4  -2   5  205.68   15.00
   4  -2   5  201.88   14.70
   4  -2   5  219.08   15.10
   4  -2   5  194.08   16.20
   4  -2   5  230.58   14.10
  -5   2  -5   84.79   11.80
  -5   2  -5   99.69   15.50
   5  -2   5  100.99    7.80
   5  -2   5   86.59    7.30
   5   1  -5   49.20    6.20
   5   1  -5   40.80    7.40
   5   1  -5   46.10    5.60
   4   1  -5   66.69    7.00
   4   1  -5   60.49    9.40
   4   1  -5   74.99    9.50
   4   1  -5   70.59    7.60
   4   1  -5   66.09   10.50
   4   1  -5   67.59    8.50
   3   1  -5   53.39    7.30
   3   1  -5   63.99    9.70
   3   1  -5   77.09    5.10
   3   1  -5   70.79   10.50
   3   1  -5   75.49   14.40
   3   1  -5   72.49    7.60
   3   1  -5   71.39    8.00
  -3  -1   5   74.09    7.70
  -3  -1   5   81.29    8.80
   2   1  -5 1266.27   70.59
   2   1  -5 1293.47   71.69
  -2  -1   5 1299.77   70.99
  -2  -1   5 1200.98   71.09
  -2  -1   5 1253.17   70.99
   1   1  -5 1046.40   58.39
  -1  -1   5 1046.20   58.59
  -1  -1   5 1097.99   58.69
  -1  -1   5  995.20   58.49
  -1  -1   5 1059.59   58.39
  -1  -1   5 1025.90   58.69
   0   1  -5  168.88   13.60
   0   1  -5  172.68    9.90
   0   1  -5  173.68   14.20
   0  -1   5  164.68   10.20
   0  -1   5  175.98   10.00
   0  -1   5  170.08   10.20
   0  -1   5  142.29   14.30
   0  -1   5  168.28    9.90
   0  -1   5  179.88   10.00
   0  -1   5  179.98   10.40
  -1   1  -5  268.57   17.30
  -1   1  -5  270.07   17.10
  -1   1  -5  269.57   17.90
   1  -1   5  278.17   16.00
   1  -1   5  244.78   15.30
   1  -1   5  275.47   15.30
   1  -1   5  265.47   15.40
   1  -1   5  264.67   15.70
   1  -1   5  251.97   15.20
  -2   1  -5  109.99    9.40
  -2   1  -5   92.29   17.00
  -2   1  -5  108.09   10.40
   2  -1   5  109.79    6.90
   2  -1   5  106.79    8.60
  -3   1  -5  520.35   30.40
  -3   1  -5  516.15   31.70
  -3   1  -5  493.85   30.70
  -3   1  -5  460.95   32.30
   3  -1   5  480.95   30.30
   3  -1   5  510.65   29.50
   3  -1   5  513.85   30.30
   3  -1   5  539.35   29.50
   3  -1   5  506.65   29.10
   3  -1   5  443.56   29.60
  -4   1  -5    1.40    5.70
  -4   1  -5   12.40    6.20
  -4   1  -5   13.50    6.20
  -4   1  -5   -3.20    8.90
  -4   1  -5  -13.90    9.60
   4  -1   5    7.40    5.80
   4  -1   5    6.90    4.00
   4  -1   5   -2.30    4.90
   4  -1   5    6.80    5.50
   4  -1   5    9.90    4.70
   4  -1   5   10.40    5.10
  -5   1  -5   34.10    8.30
  -5   1  -5   16.30   12.30
  -5   1  -5   44.20   11.90
   5  -1   5   28.00    6.90
   5  -1   5   29.40    4.70
   5  -1   5   34.20    5.30
   5   0  -5   14.10    3.00
   5   0  -5    4.30    3.80
   5   0  -5   15.70    3.60
   5   0  -5    2.10    4.40
   5   0  -5    9.30    6.80
   4   0  -5   14.10    4.30
   4   0  -5    7.90    6.50
   4   0  -5   11.10    6.30
   4   0  -5   13.10    3.40
   4   0  -5    4.30    8.10
   4   0  -5   17.50    4.70
   4   0  -5   14.90    3.80
   4   0  -5    0.10   12.10
   3   0  -5   56.19    8.80
   3   0  -5   54.99   11.20
   3   0  -5   63.29    7.10
   3   0  -5   53.79    7.30
   3   0  -5   61.49    7.60
   3   0  -5   64.99    9.30
   3   0  -5   51.49    9.60
   3   0  -5   52.69    4.40
  -3   0   5   67.99    7.10
  -3   0   5   50.79    9.60
   2   0  -5  868.11   49.20
   2   0  -5  854.01   47.80
  -2   0   5  851.31   48.30
  -2   0   5  843.72   48.10
   1   0  -5   39.90    2.70
  -1   0   5   27.70    3.50
  -1   0   5   38.30    3.20
  -1   0   5   39.70    2.90
  -1   0   5   29.10    8.00
  -1   0   5   37.90    3.50
  -1   0   5   37.40    2.70
   0   0  -5  969.00   55.29
   0   0  -5  978.80   53.89
   0   0   5  888.51   56.49
   0   0   5  939.51   54.09
   0   0   5 1008.60   54.09
   0   0   5 1021.20   54.09
   0   0   5 1010.60   54.39
   0   0   5  946.41   53.99
   0   0   5  942.21   54.19
  -1   0  -5   74.09    7.50
  -1   0  -5   66.59    8.10
  -1   0  -5   73.99    9.50
  -1   0  -5   76.99    9.80
   1   0   5   68.59   14.00
   1   0   5   69.39    5.60
   1   0   5   71.29    5.10
   1   0   5   67.89    4.80
   1   0   5   74.49    5.50
   1   0   5   68.99    4.50
   1   0   5   73.19    4.60
  -2   0  -5  370.06   23.40
  -2   0  -5  366.36   23.30
  -2   0  -5  371.96   23.30
  -2   0  -5  388.06   22.90
   2   0   5  359.56   21.60
   2   0   5  377.86   21.40
   2   0   5  393.16   22.80
  -3   0  -5   72.79    9.80
  -3   0  -5   72.19   10.60
  -3   0  -5   79.19    9.70
  -3   0  -5   79.19    9.90
  -3   0  -5   64.29   10.50
   3   0   5   65.79    6.90
   3   0   5   70.89   10.30
   3   0   5   73.09    9.00
   3   0   5   72.49    8.90
   3   0   5   73.99    8.00
   3   0   5   78.29    7.50
  -4   0  -5   96.79   15.90
  -4   0  -5  107.49   16.10
  -4   0  -5   96.29   12.00
  -4   0  -5   97.09   12.70
  -4   0  -5   90.59   12.10
  -4   0  -5  110.99   20.60
   4   0   5  101.99   16.90
   4   0   5   76.19   10.50
   4   0   5  100.09   11.80
   4   0   5  104.99    9.10
   4   0   5  106.19   10.10
   4   0   5  101.39    9.50
   4   0   5   79.19   10.30
  -5   0  -5  110.69   16.40
  -5   0  -5  104.89   15.20
  -5   0  -5  104.69   20.10
   5   0   5   87.99   10.20
   5   0   5   98.59    9.40
   5   0   5  104.49   11.40
   5  -1  -5   21.50    4.20
   5  -1  -5   26.20    5.40
   5  -1  -5   23.40    3.60
   4  -1  -5  200.88   18.20
   4  -1  -5  171.68   17.50
   4  -1  -5  211.98   13.50
   4  -1  -5  210.48   13.40
   4  -1  -5  177.38   14.40
   4  -1  -5  204.58   13.60
   3  -1  -5   63.69    8.70
   3  -1  -5   61.69   10.40
   3  -1  -5   49.90    4.20
   3  -1  -5   47.80    7.00
   3  -1  -5   49.00    9.20
   3  -1  -5   59.49    7.00
   3  -1  -5   49.50    7.70
  -3   1   5   47.80    8.30
  -3   1   5   44.60    9.20
   2  -1  -5  723.03   41.00
   2  -1  -5  789.82   42.50
  -2   1   5  731.33   42.40
  -2   1   5  707.43   41.20
  -2   1   5  703.23   41.10
   1  -1  -5 1133.59   62.39
  -1   1   5 1047.50   62.49
  -1   1   5 1147.69   62.69
  -1   1   5 1114.99   62.49
  -1   1   5 1152.78   62.59
  -1   1   5 1121.19   62.79
   0  -1  -5  897.11   48.40
   0  -1  -5  854.71   49.70
   0   1   5  901.51   48.60
   0   1   5  880.91   49.00
   0   1   5  895.31   48.60
   0   1   5  790.22   51.59
   0   1   5  865.41   48.70
   0   1   5  847.82   48.70
   0   1   5  882.61   48.50
  -1  -1  -5 1132.69   63.79
  -1  -1  -5 1143.19   63.99
  -1  -1  -5 1170.38   66.19
  -1  -1  -5 1131.99   64.29
   1   1   5 1074.39   62.79
   1   1   5 1134.39   62.79
   1   1   5 1032.10   66.09
   1   1   5 1128.29   63.29
   1   1   5 1144.99   62.89
   1   1   5 1128.99   62.99
   1   1   5 1143.89   63.19
  -2  -1  -5  298.57   18.40
  -2  -1  -5  272.37   23.30
  -2  -1  -5  283.37   18.70
  -2  -1  -5  286.97   19.20
  -2  -1  -5  283.67   19.60
   2   1   5  317.87   19.00
   2   1   5  300.37   16.90
   2   1   5  286.27   17.00
  -3  -1  -5  302.87   19.60
  -3  -1  -5  245.48   21.10
  -3  -1  -5  300.07   19.60
  -3  -1  -5  306.27   19.40
   3   1   5  313.27   18.20
   3   1   5  240.98   18.60
   3   1   5  287.87   18.00
   3   1   5  297.77   17.50
  -4  -1  -5   49.00   15.20
  -4  -1  -5   42.20   10.70
  -4  -1  -5   35.60    7.70
  -4  -1  -5   34.90   11.90
  -4  -1  -5   46.20    7.60
  -4  -1  -5   37.80    6.60
   4   1   5   24.00    7.90
   4   1   5   47.00    7.60
   4   1   5   38.50    8.50
   4   1   5   28.20    5.10
   4   1   5   32.40    5.40
  -5  -1  -5  171.98   17.50
  -5  -1  -5  157.08   21.30
  -5  -1  -5  160.28   16.80
  -5  -1  -5  173.48   18.10
   5   1   5  140.59   13.90
   5   1   5  147.99   15.20
   5   1   5  142.59   11.60
   5   1   5  120.29   10.20
   5  -2  -5   78.29    6.50
   5  -2  -5   84.89    6.80
   5  -2  -5   61.29    6.80
   4  -2  -5  264.57   16.10
   4  -2  -5  264.37   15.90
   4  -2  -5  226.88   16.40
   4  -2  -5  222.58   20.70
   4  -2  -5  264.47   16.00
   4  -2  -5  223.08   21.00
   3  -2  -5  213.78   22.00
   3  -2  -5  216.88   15.90
   3  -2  -5  250.17   16.70
   3  -2  -5  233.98   15.80
   3  -2  -5  229.28   15.30
   3  -2  -5  236.98   16.50
  -3   2   5  252.57   17.00
  -3   2   5  256.37   17.70
   2  -2  -5 1249.38   66.29
   2  -2  -5 1178.38   64.79
   2  -2  -5 1005.30   66.59
  -2   2   5 1076.09   64.69
  -2   2   5 1155.98   64.99
  -2   2   5 1222.98   65.19
  -2   2   5 1222.48   66.09
   1  -2  -5 1147.89   61.29
  -1   2   5 1089.69   61.49
  -1   2   5 1120.99   62.39
  -1   2   5 1092.59   61.79
  -1   2   5 1092.39   61.39
  -1   2   5 1106.79   61.39
  -1   2   5 1047.60   61.49
   0  -2  -5 1209.48   71.39
   0   2   5 1296.97   71.09
   0   2   5 1277.57   70.39
   0   2   5 1277.77   70.79
   0   2   5 1255.47   70.49
   0   2   5 1272.47   70.49
   0   2   5 1245.38   70.59
  -1  -2  -5 4140.99  210.18
  -1  -2  -5 3541.05  206.88
  -1  -2  -5 3672.83  207.28
  -1  -2  -5 3696.73  207.08
   1   2   5 3646.64  206.18
   1   2   5 3694.83  206.28
   1   2   5 3607.84  206.38
   1   2   5 3698.43  206.48
   1   2   5 3770.52  206.08
   1   2   5 3594.74  206.08
  -2  -2  -5  843.12   52.29
  -2  -2  -5  859.91   48.30
  -2  -2  -5  857.01   48.70
   2   2   5  883.91   47.20
   2   2   5  737.03   47.60
   2   2   5  855.61   48.90
  -3  -2  -5 1268.17   78.19
  -3  -2  -5 1409.86   78.49
  -3  -2  -5 1354.86   78.59
  -3  -2  -5 1408.36   78.99
   3   2   5 1479.65   77.39
   3   2   5 1363.46   77.49
   3   2   5 1398.96   77.59
   3   2   5 1319.97   77.49
   3   2   5 1345.77   80.09
  -4  -2  -5  517.45   42.60
  -4  -2  -5  646.74   37.60
  -4  -2  -5  605.14   38.30
  -4  -2  -5  572.04   40.20
   4   2   5  629.54   36.40
   4   2   5  679.63   36.00
   4   2   5  567.14   36.00
   4   2   5  601.44   36.10
   4   2   5  598.94   36.80
   4   2   5  660.03   36.60
  -5  -2  -5   -4.80   10.00
  -5  -2  -5   -5.50    8.60
  -5  -2  -5    4.00    9.40
  -5  -2  -5  -17.40   11.20
   5   2   5    8.90    3.60
   5   2   5    9.30    4.60
   5   2   5   10.90    5.60
   5   2   5   15.30    6.70
   5  -3  -5   42.00    5.50
   5  -3  -5   53.69    5.60
   5  -3  -5   61.89    5.30
   4  -3  -5  100.09    9.00
   4  -3  -5   78.39    8.30
   4  -3  -5   88.79    8.90
   3  -3  -5  116.59   10.60
   3  -3  -5   84.09   11.60
   3  -3  -5  107.99    9.70
   3  -3  -5  105.49   10.90
   3  -3  -5  103.39    8.90
   3  -3  -5  114.19   11.10
   3  -3  -5   99.39   14.20
  -3   3   5  120.89    9.70
  -3   3   5   88.59   13.40
  -3   3   5  109.39   10.20
   2  -3  -5 1783.42  105.79
   2  -3  -5 2074.49  105.69
  -2   3   5 1624.24  104.59
  -2   3   5 1799.72  104.29
  -2   3   5 1932.71  105.49
  -2   3   5 1886.51  105.69
  -2   3   5 1952.30  104.89
  -2   3   5 1892.41  104.49
   1  -3  -5  668.33   43.70
  -1   3   5  750.12   42.30
  -1   3   5  746.93   42.50
  -1   3   5  811.82   43.40
  -1   3   5  751.72   42.90
  -1   3   5  786.42   42.50
  -1   3   5  773.32   42.60
   0  -3  -5  459.85   29.90
   0   3   5  518.75   29.30
   0   3   5  536.45   28.60
   0   3   5  508.35   28.70
   0   3   5  494.25   29.10
   0   3   5  517.05   28.90
   0   3   5  509.75   28.70
  -1  -3  -5  680.13   38.60
  -1  -3  -5  650.13   39.30
  -1  -3  -5  599.64   38.60
   1   3   5  662.73   37.80
   1   3   5  649.04   37.70
   1   3   5  686.43   38.00
   1   3   5  666.63   37.60
   1   3   5  654.43   38.20
   1   3   5  723.23   37.40
  -2  -3  -5  714.83   46.40
  -2  -3  -5  728.63   42.20
  -2  -3  -5  700.53   41.70
  -2  -3  -5  669.93   43.30
  -2  -3  -5  716.23   42.40
  -2  -3  -5  738.13   41.60
   2   3   5  741.13   40.50
   2   3   5  668.03   40.90
   2   3   5  745.03   40.50
  -3  -3  -5  558.54   33.00
  -3  -3  -5  516.65   34.40
  -3  -3  -5  558.14   32.50
  -3  -3  -5  453.15   35.40
  -3  -3  -5  530.25   32.40
   3   3   5  552.54   31.40
   3   3   5  460.05   31.50
   3   3   5  556.24   31.90
   3   3   5  570.64   30.70
   3   3   5  533.45   31.30
  -4  -3  -5  971.90   56.09
  -4  -3  -5  922.31   57.19
  -4  -3  -5  834.72   57.39
  -4  -3  -5  958.50   55.09
  -4  -3  -5 1024.80   56.09
   4   3   5 1012.20   54.19
   4   3   5  915.81   53.99
   4   3   5  874.21   53.69
   4   3   5  878.21   53.79
   4   3   5  950.80   53.29
   4   3   5  894.31   53.59
  -5  -3  -5   82.89   15.50
  -5  -3  -5   80.39   12.40
  -5  -3  -5   89.19   12.40
   5   3   5   64.79    6.60
   5   3   5   91.19   10.60
   5   3   5   70.29   10.40
  -6  -3  -5   34.30   11.30
   6   3   5   14.90    6.30
   6   3   5   20.80    3.30
   5  -4  -5    5.30    2.70
   5  -4  -5    4.70    2.70
   5  -4  -5    5.80    2.20
   4  -4  -5    3.90    4.20
   4  -4  -5    3.30    3.30
   4  -4  -5    4.40    4.20
  -4   4   5   -1.20    7.30
   3  -4  -5   12.10    4.30
   3  -4  -5   15.20    5.90
   3  -4  -5   19.00    6.10
   3  -4  -5   19.70    4.10
   3  -4  -5   27.10    7.10
  -3   4   5   14.40    5.90
  -3   4   5   16.10    4.70
  -3   4   5   12.70    3.50
  -3   4   5   19.60    5.40
   2  -4  -5  151.48   25.70
   2  -4  -5  204.08   12.80
   2  -4  -5  157.58   13.40
   2  -4  -5  194.68   15.30
   2  -4  -5  167.38   17.60
  -2   4   5  199.38   12.50
  -2   4   5  180.78   12.90
  -2   4   5  191.68   12.20
  -2   4   5  177.48   12.90
  -2   4   5  187.18   11.70
  -2   4   5  194.68   13.30
   1  -4  -5  781.62   46.70
   1  -4  -5  818.92   46.00
  -1   4   5  824.32   44.90
  -1   4   5  696.03   45.90
  -1   4   5  816.42   45.80
  -1   4   5  823.82   45.60
  -1   4   5  804.62   44.50
  -1   4   5  783.02   45.00
   0  -4  -5    2.80    4.20
   0  -4  -5    5.50    2.40
   0   4   5    6.80    1.10
   0   4   5    5.00    1.40
   0   4   5    7.10    2.00
   0   4   5    9.50    2.10
  -1  -4  -5  159.08   11.10
  -1  -4  -5  142.09   11.20
  -1  -4  -5  147.59   13.20
   1   4   5  138.09    9.50
   1   4   5  149.69   10.10
   1   4   5  139.59    9.50
   1   4   5  143.69    8.90
   1   4   5  142.99    9.80
   1   4   5  139.99    9.70
   1   4   5  146.79    8.70
  -2  -4  -5   66.49   13.10
  -2  -4  -5   72.39   11.90
  -2  -4  -5   82.59   10.30
  -2  -4  -5   63.59   11.20
  -2  -4  -5   73.99    8.40
   2   4   5   73.99    8.50
   2   4   5   62.29    5.60
   2   4   5   68.19    5.80
  -3  -4  -5    7.30    7.50
  -3  -4  -5   13.10   11.90
  -3  -4  -5    5.30    6.40
  -3  -4  -5    1.80    7.20
  -3  -4  -5   11.70    6.20
  -3  -4  -5   11.30    4.30
   3   4   5   11.40    5.60
   3   4   5    7.30    2.40
   3   4   5   24.40    6.10
   3   4   5    5.90    4.50
   3   4   5    9.40    5.10
  -4  -4  -5   13.30    9.80
  -4  -4  -5    8.80    9.20
  -4  -4  -5   -2.90    7.80
  -4  -4  -5    9.40    6.30
  -4  -4  -5    8.50    7.70
   4   4   5    5.70    5.80
   4   4   5    8.20    5.60
   4   4   5   -0.10    5.10
   4   4   5   -0.50    3.90
   4   4   5    4.40    5.20
   4   4   5    0.30    5.40
  -5  -4  -5   30.00   10.80
  -5  -4  -5   20.30   17.70
  -5  -4  -5   24.10   13.80
  -5  -4  -5   14.60    9.50
   5   4   5   12.40    3.50
   5   4   5    7.20    5.30
   5   4   5   11.40    5.50
   5  -5  -5   12.10    3.00
   5  -5  -5   17.80    2.90
   4  -5  -5   23.90    3.90
   4  -5  -5   31.30    9.10
   4  -5  -5   30.40    6.80
   4  -5  -5   34.70    6.20
  -4   5   5   11.00    7.20
  -4   5   5   23.50    8.10
   3  -5  -5   80.49   10.00
   3  -5  -5   75.29    8.10
   3  -5  -5   66.79   10.40
   3  -5  -5   76.19    9.30
   3  -5  -5   81.39   10.80
  -3   5   5   77.59   11.30
  -3   5   5   98.59   11.50
  -3   5   5   79.29    9.70
  -3   5   5   71.99   13.00
   2  -5  -5  390.06   24.30
   2  -5  -5  421.86   24.70
   2  -5  -5  417.76   25.90
   2  -5  -5  399.96   27.00
   2  -5  -5  367.76   26.90
   2  -5  -5  352.66   32.90
   2  -5  -5  384.86   25.70
  -2   5   5  406.86   25.40
  -2   5   5  409.86   24.10
  -2   5   5  431.56   24.40
  -2   5   5  418.16   25.30
  -2   5   5  421.36   24.80
  -2   5   5  396.26   24.10
   1  -5  -5    2.90    4.80
  -1   5   5   14.60    2.80
  -1   5   5   11.70    2.90
  -1   5   5    7.60    2.80
  -1   5   5    7.30    2.60
  -1   5   5    9.50    2.80
  -1   5   5    9.20    1.90
  -1   5   5   10.30    2.60
   0  -5  -5  538.35   33.00
   0   5   5  547.15   31.50
   0   5   5  526.75   30.80
   0   5   5  527.15   30.70
   0   5   5  544.85   30.70
   0   5   5  545.45   31.40
   0   5   5  535.45   31.30
  -1  -5  -5   79.99   12.20
  -1  -5  -5   72.29    7.90
  -1  -5  -5   63.69    9.90
  -1  -5  -5   60.69   10.50
  -1  -5  -5   73.69    8.30
   1   5   5   78.89    6.20
   1   5   5   71.59    6.90
   1   5   5   67.29    7.50
   1   5   5   64.99    6.30
   1   5   5   71.79    7.40
   1   5   5   75.99    6.90
   1   5   5   71.59    5.30
  -2  -5  -5   83.09   10.70
  -2  -5  -5   78.49    8.40
  -2  -5  -5   64.99   11.50
  -2  -5  -5   74.49    8.70
  -2  -5  -5   73.59   14.10
   2   5   5   64.49    9.00
   2   5   5   78.39    6.40
   2   5   5   68.99    6.00
  -3  -5  -5  168.98   13.70
  -3  -5  -5  172.78   16.40
  -3  -5  -5  165.28   14.10
  -3  -5  -5  178.88   23.20
  -3  -5  -5  177.88   16.00
  -3  -5  -5  157.48   19.30
   3   5   5  154.18   13.80
   3   5   5  161.18   23.60
   3   5   5  185.18   14.10
   3   5   5  196.18   12.50
   3   5   5  156.78   11.80
  -4  -5  -5  255.37   18.70
  -4  -5  -5  248.38   27.80
  -4  -5  -5  216.18   26.50
  -4  -5  -5  248.18   19.60
  -4  -5  -5  220.78   19.90
  -4  -5  -5  257.67   21.90
   4   5   5  221.38   17.20
   4   5   5  220.08   19.40
   4   5   5  240.98   15.20
   4   5   5  229.68   17.00
   4   5   5  244.48   16.60
  -5  -5  -5   43.10   10.40
  -5  -5  -5   35.60   10.90
  -5  -5  -5   14.10   10.20
  -5  -5  -5   45.00   15.60
   5   5   5   42.10    8.00
   5   5   5   17.40    5.60
   5   5   5   27.70    4.90
   4  -6  -5   43.80    9.40
   4  -6  -5   47.10    5.90
   4  -6  -5   56.99    7.30
  -4   6   5   35.30    8.50
  -4   6   5   48.30    7.30
   3  -6  -5  184.48   12.20
   3  -6  -5  160.48   13.40
   3  -6  -5  160.08   15.50
   3  -6  -5  194.18   13.40
   3  -6  -5  171.78   12.90
  -3   6   5  145.99   13.90
  -3   6   5  167.48   21.00
  -3   6   5  181.78   14.30
  -3   6   5  189.58   15.00
   2  -6  -5  146.49   13.30
   2  -6  -5  180.08   15.90
   2  -6  -5  143.59   11.90
   2  -6  -5  145.49   13.10
   2  -6  -5  146.19   11.50
   2  -6  -5  149.49   15.60
  -2   6   5  164.88   11.90
  -2   6   5  153.88   11.30
  -2   6   5  147.59   12.70
  -2   6   5  164.08   11.10
  -2   6   5  123.89   18.60
   1  -6  -5  239.38   15.60
   1  -6  -5  237.78   19.00
   1  -6  -5  293.97   27.00
   1  -6  -5  257.17   17.60
  -1   6   5  242.28   15.40
  -1   6   5  224.98   15.00
  -1   6   5  224.58   15.70
  -1   6   5  246.78   15.50
  -1   6   5  243.88   16.00
  -1   6   5  227.58   15.20
  -1   6   5  258.57   16.20
   0  -6  -5  396.86   24.70
   0  -6  -5  353.16   22.90
   0   6   5  397.16   22.20
   0   6   5  383.86   22.70
   0   6   5  391.86   23.10
   0   6   5  368.96   22.40
   0   6   5  388.86   22.80
   0   6   5  360.96   22.10
   0   6   5  365.46   23.30
  -1  -6  -5  188.08   14.50
  -1  -6  -5  203.88   14.50
  -1  -6  -5  177.98   14.40
  -1  -6  -5  203.08   16.70
  -1  -6  -5  191.08   13.40
   1   6   5  192.08   13.50
   1   6   5  219.48   12.50
   1   6   5  190.58   14.60
   1   6   5  205.58   13.80
   1   6   5  197.58   12.90
   1   6   5  219.28   13.60
   1   6   5  194.38   14.40
  -2  -6  -5  773.22   43.60
  -2  -6  -5  678.53   43.90
  -2  -6  -5  721.53   43.30
  -2  -6  -5  632.34   45.70
  -2  -6  -5  783.12   44.20
  -2  -6  -5  745.43   45.50
   2   6   5  819.52   42.60
   2   6   5  722.13   44.70
   2   6   5  659.73   43.30
   2   6   5  835.32   43.90
  -3  -6  -5  355.96   22.10
  -3  -6  -5  309.47   27.00
  -3  -6  -5  343.77   22.50
  -3  -6  -5  271.87   27.40
  -3  -6  -5  316.97   23.50
  -3  -6  -5  323.57   23.70
   3   6   5  301.07   22.10
   3   6   5  389.86   28.00
   3   6   5  378.36   21.00
   3   6   5  296.07   21.30
  -4  -6  -5  179.88   16.60
  -4  -6  -5  185.58   23.70
  -4  -6  -5  198.78   20.40
  -4  -6  -5  170.58   16.90
   4   6   5  185.28   12.80
   4   6   5  185.48   14.90
   4   6   5  171.38   15.00
   4   6   5  210.38   14.00
   4   6   5  165.88   34.00
  -5  -6  -5  127.09   18.90
  -5  -6  -5  107.19   16.10
  -5  -6  -5  100.99   17.80
  -5  -6  -5  132.09   15.90
   5   6   5   89.59    8.00
   5   6   5   75.59   12.60
   4  -7  -5  183.88   11.20
   4  -7  -5  167.28   12.60
   4  -7  -5  161.48   10.30
   4  -7  -5  171.48   10.40
  -4   7   5  123.29   13.70
  -4   7   5  142.19   15.10
  -4   7   5  137.09   14.00
   3  -7  -5  166.78   13.10
   3  -7  -5  175.58   11.60
   3  -7  -5  167.58   12.60
   3  -7  -5  174.48   12.30
  -3   7   5  161.58   14.50
  -3   7   5  153.88   18.70
  -3   7   5  148.59   17.50
  -3   7   5  166.38   13.70
   2  -7  -5 1277.37   72.69
   2  -7  -5 1302.97   73.59
   2  -7  -5 1427.96   74.89
   2  -7  -5 1174.28   72.99
  -2   7   5 1169.78   73.69
  -2   7   5 1313.47   75.89
  -2   7   5 1124.99   74.09
  -2   7   5 1269.97   74.69
  -2   7   5 1367.56   73.19
  -2   7   5 1334.67   72.59
   1  -7  -5  445.66   29.30
   1  -7  -5  558.34   35.90
   1  -7  -5  453.35   29.50
   1  -7  -5  454.15   28.10
   1  -7  -5  487.85   29.50
  -1   7   5  462.25   29.70
  -1   7   5  466.45   28.90
  -1   7   5  464.75   28.20
  -1   7   5  503.45   29.30
  -1   7   5  463.75   29.10
  -1   7   5  465.55   28.50
  -1   7   5  461.85   28.80
  -1   7   5  471.15   27.80
   0  -7  -5  838.42   48.40
   0  -7  -5  789.92   49.80
   0  -7  -5  894.01   49.80
   0  -7  -5  790.22   49.80
   0   7   5  882.11   48.80
   0   7   5  866.11   49.50
   0   7   5  833.32   48.80
   0   7   5  884.21   48.30
   0   7   5  822.62   48.50
   0   7   5  841.52   49.20
   0   7   5  802.52   48.10
   0   7   5  877.61   48.60
  -1  -7  -5  356.26   21.20
  -1  -7  -5  353.56   21.20
  -1  -7  -5  324.27   22.40
  -1  -7  -5  323.47   20.80
  -1  -7  -5  340.77   23.20
  -1  -7  -5  302.17   25.00
  -1  -7  -5  369.06   21.60
   1   7   5  337.77   21.10
   1   7   5  367.66   22.10
   1   7   5  325.37   22.80
   1   7   5  340.47   22.70
   1   7   5  359.76   24.10
   1   7   5  358.76   21.70
   1   7   5  361.46   21.00
   1   7   5  341.47   23.40
   1   7   5  336.07   23.90
   1   7   5  352.66   21.70
  -2  -7  -5  862.21   48.90
  -2  -7  -5  852.91   49.20
  -2  -7  -5  792.32   50.99
  -2  -7  -5  863.01   49.20
  -2  -7  -5  830.42   50.09
   2   7   5  939.11   50.29
   2   7   5  843.72   50.39
   2   7   5  871.41   48.40
   2   7   5  858.61   50.39
   2   7   5  733.23   49.99
   2   7   5  744.23   48.80
  -3  -7  -5  599.44   34.10
  -3  -7  -5  590.84   35.20
  -3  -7  -5  594.84   35.60
  -3  -7  -5  575.64   34.90
  -3  -7  -5  565.74   37.10
   3   7   5  507.55   36.40
   3   7   5  551.34   38.70
   3   7   5  498.55   34.40
  -4  -7  -5  321.07   26.50
  -4  -7  -5  313.47   26.40
  -4  -7  -5  309.17   24.30
  -4  -7  -5  307.37   22.80
   4   7   5  332.67   21.40
   4   7   5  288.27   32.40
   4   7   5  335.87   20.50
   4   7   5  290.77   19.70
   4   7   5  360.66   19.70
  -5  -7  -5   63.79   12.10
  -5  -7  -5   39.30    9.90
  -5  -7  -5   42.10    9.60
   5   7   5   55.09    6.90
   5   7   5   74.59    6.50
   4  -8  -5   22.40    3.60
   4  -8  -5   23.90    2.90
  -4   8   5   18.60   12.50
  -4   8   5   31.40    6.40
   3  -8  -5   74.99    8.00
   3  -8  -5   88.19    8.10
   3  -8  -5  103.99    8.90
  -3   8   5   72.19   11.20
  -3   8   5  114.39   13.40
  -3   8   5   80.09    9.80
  -3   8   5   69.49   14.20
   2  -8  -5   28.90    6.50
   2  -8  -5   27.30    7.30
   2  -8  -5   29.20    4.60
   2  -8  -5   40.60    7.40
  -2   8   5   21.00    4.90
  -2   8   5   22.80   15.00
  -2   8   5   30.30    5.40
  -2   8   5   13.40    8.50
  -2   8   5   32.50   12.00
  -2   8   5   20.20    8.10
  -2   8   5   18.70    4.80
  -2   8   5   26.00    6.20
   1  -8  -5   28.10    6.60
   1  -8  -5   24.90    5.30
   1  -8  -5   22.00    6.60
   1  -8  -5   30.70   11.00
  -1   8   5   31.60    6.20
  -1   8   5   28.40    4.70
  -1   8   5   33.50    8.80
  -1   8   5   25.00    7.20
  -1   8   5   29.60    4.60
  -1   8   5   33.20    6.20
  -1   8   5   25.10    6.00
   0  -8  -5  358.96   34.80
   0  -8  -5  346.67   22.60
   0  -8  -5  343.27   22.40
   0  -8  -5  381.06   22.30
   0   8   5  303.87   32.40
   0   8   5  302.87   21.70
   0   8   5  343.97   20.70
   0   8   5  339.27   22.70
   0   8   5  281.77   22.20
   0   8   5  331.57   22.70
   0   8   5  348.27   21.70
   0   8   5  319.37   21.40
   0   8   5  354.56   21.10
   0   8   5  312.87   26.40
   0   8   5  321.37   21.40
  -1  -8  -5  421.66   28.20
  -1  -8  -5  463.15   30.30
  -1  -8  -5  476.15   29.90
  -1  -8  -5  474.15   27.90
  -1  -8  -5  450.35   30.10
  -1  -8  -5  469.75   28.00
  -1  -8  -5  487.45   27.20
   1   8   5  443.06   28.20
   1   8   5  422.36   30.10
   1   8   5  462.45   31.70
   1   8   5  460.25   28.40
   1   8   5  454.55   29.50
   1   8   5  486.35   30.70
   1   8   5  470.95   29.60
   1   8   5  459.95   30.10
   1   8   5  491.35   28.30
  -2  -8  -5    5.00    4.80
  -2  -8  -5    3.40    3.30
  -2  -8  -5    3.60    8.60
  -2  -8  -5    4.80    4.50
  -2  -8  -5   -1.70    5.20
  -2  -8  -5   -5.80    6.40
  -2  -8  -5   -4.70    8.00
   2   8   5   10.10    9.20
   2   8   5   -5.00    8.40
   2   8   5    7.10    8.60
   2   8   5    5.90    6.30
   2   8   5   -1.30    8.80
  -3  -8  -5  114.19   12.10
  -3  -8  -5  121.69   10.80
  -3  -8  -5  111.69   11.60
  -3  -8  -5   98.59   14.60
  -3  -8  -5  120.69   14.60
  -3  -8  -5  136.49   14.60
   3   8   5   81.99   13.40
   3   8   5  111.79   11.80
   3   8   5  151.08   19.50
   3   8   5   98.79   11.30
  -4  -8  -5   15.50    9.30
  -4  -8  -5   23.90    6.70
  -4  -8  -5   28.80    6.60
   4   8   5   33.30    7.80
   4   8   5   49.10    8.40
   4   8   5   38.00    4.90
   4   8   5   36.60   14.50
  -5  -8  -5   -0.10    5.60
  -5  -8  -5   -0.10   10.80
  -5  -8  -5   -2.60    6.30
  -5  -8  -5   -3.50    7.90
   5   8   5    1.40    2.80
   5   8   5   -5.00    3.40
   3  -9  -5    4.20    3.10
   3  -9  -5    2.20    3.10
   3  -9  -5    0.60    3.70
  -3   9   5    4.70    4.40
  -3   9   5    3.60    6.80
  -3   9   5   16.20    6.40
  -3   9   5    1.10    4.80
   2  -9  -5  198.98   14.20
   2  -9  -5  178.18   12.70
   2  -9  -5  167.88   13.30
   2  -9  -5  166.28   17.00
  -2   9   5  174.68   13.60
  -2   9   5  152.68   22.40
  -2   9   5  183.38   16.90
  -2   9   5  169.08   21.40
  -2   9   5  184.88   14.60
  -2   9   5  205.08   14.60
   1  -9  -5   84.09   10.50
   1  -9  -5   78.59   12.10
   1  -9  -5   79.49    9.30
   1  -9  -5   90.59   10.70
  -1   9   5  101.89   13.50
  -1   9   5   96.49   10.80
  -1   9   5   96.99    9.80
  -1   9   5   72.69   14.50
  -1   9   5   81.89   10.30
  -1   9   5  109.79   19.70
  -1   9   5   84.39    9.50
  -1   9   5   86.19   12.90
   0  -9  -5  486.05   28.80
   0  -9  -5  538.85   30.70
   0  -9  -5  533.15   30.10
   0  -9  -5  453.55   31.40
   0   9   5  494.85   30.90
   0   9   5  493.15   30.90
   0   9   5  458.25   36.40
   0   9   5  467.15   31.10
   0   9   5  489.45   29.50
   0   9   5  414.56   32.60
   0   9   5  531.45   32.20
   0   9   5  515.95   29.30
   0   9   5  474.35   30.40
   0   9   5  484.05   39.60
   0   9   5  418.16   32.60
  -1  -9  -5   19.30    4.60
  -1  -9  -5   14.90    4.40
  -1  -9  -5   13.30    7.00
  -1  -9  -5   13.20    3.60
  -1  -9  -5   28.60    7.10
   1   9   5    9.30    9.20
   1   9   5   15.50    6.30
   1   9   5   22.50   11.00
   1   9   5   14.40    7.40
   1   9   5   25.30    8.50
  -2  -9  -5    5.20    7.40
  -2  -9  -5   -0.70    3.60
  -2  -9  -5    0.90    3.30
  -2  -9  -5    5.20    4.40
  -2  -9  -5   -2.60    4.60
   2   9   5   -0.90    8.90
   2   9   5   14.50   13.40
   2   9   5    5.90    9.00
   2   9   5    0.90    6.50
  -3  -9  -5   45.80    8.70
  -3  -9  -5   54.39    8.50
  -3  -9  -5   48.30    8.80
  -3  -9  -5   44.10    9.90
  -3  -9  -5   46.60    8.20
  -3  -9  -5   44.20    7.10
   3   9   5   55.69   11.70
   3   9   5   59.89   11.50
   3   9   5   58.19    6.70
   3   9   5   47.20    6.90
   3   9   5   48.70   14.90
  -4  -9  -5    3.80    4.30
  -4  -9  -5    4.10    6.20
  -4  -9  -5   -0.70   10.40
  -4  -9  -5   -0.70    6.10
  -4  -9  -5   -2.70    5.90
   4   9   5    5.00    3.50
   4   9   5   -2.10   10.20
   4   9   5   -1.80   12.70
  -5  -9  -5   -5.30   19.30
  -5  -9  -5   -1.60    4.10
  -5  -9  -5    4.50    4.20
   5   9   5   -0.90    2.60
   5   9   5   -0.90    3.50
   3 -10  -5   91.69    7.50
   3 -10  -5   87.79    6.40
  -3  10   5   86.39    8.50
  -3  10   5   88.09   16.00
  -3  10   5   99.19   11.20
   2 -10  -5  146.19   10.40
   2 -10  -5  158.98   12.30
  -2  10   5  120.19   19.10
  -2  10   5  131.19   11.40
  -2  10   5  147.09   12.40
  -2  10   5  146.19   14.00
   1 -10  -5   47.70    8.70
   1 -10  -5   57.29    7.20
  -1  10   5   30.60   14.40
  -1  10   5   58.19   12.90
  -1  10   5   57.49    8.60
  -1  10   5   50.49    7.30
  -1  10   5   48.40    9.00
  -1  10   5   31.40   10.80
  -1  10   5   54.09    8.90
   0 -10  -5  178.28   16.30
   0 -10  -5  142.79   12.20
   0 -10  -5  157.78   13.20
   0 -10  -5  175.98   12.70
   0  10   5  176.88   23.80
   0  10   5  158.28   28.70
   0  10   5  181.78   15.30
   0  10   5  151.68   13.10
   0  10   5  198.08   14.50
   0  10   5  160.08   16.30
   0  10   5  134.69   21.40
  -1 -10  -5    8.50    4.70
  -1 -10  -5   10.20    3.70
  -1 -10  -5    4.30    3.60
  -1 -10  -5   14.10    6.30
   1  10   5   14.90   10.40
   1  10   5   15.20   12.10
   1  10   5   10.00    7.80
   1  10   5   18.80    9.50
   1  10   5   21.80    9.50
  -2 -10  -5   60.69    6.90
  -2 -10  -5   57.79    6.50
  -2 -10  -5   57.09    8.30
  -2 -10  -5   48.70   10.40
   2  10   5   48.60    7.00
   2  10   5   72.59   12.80
   2  10   5   53.09    9.40
   2  10   5   57.19   10.80
  -3 -10  -5   33.40    5.60
  -3 -10  -5   35.50    7.80
  -3 -10  -5   33.30    5.10
  -3 -10  -5   28.90    5.10
   3  10   5   31.30   13.70
   3  10   5   35.90    8.20
   3  10   5   39.40   10.40
   3  10   5   35.40    6.60
  -4 -10  -5   31.60    9.40
  -4 -10  -5    3.10    5.40
  -4 -10  -5   19.50    4.10
  -4 -10  -5   13.30    3.30
   4  10   5   16.90    4.80
   4  10   5    9.80    9.50
   4  10   5   20.00    3.30
   2 -11  -5   85.99    6.70
   2 -11  -5   86.59    7.60
   2 -11  -5   99.39    7.40
  -2  11   5   80.19    8.20
  -2  11   5   81.79   11.70
   1 -11  -5   70.59    6.70
   1 -11  -5   63.19    8.20
  -1  11   5   53.39    8.60
  -1  11   5   60.99   10.70
  -1  11   5   30.30   11.50
  -1  11   5   56.69   11.50
  -1  11   5   48.80    9.20
   0 -11  -5   64.39    6.90
   0 -11  -5   65.19    7.30
   0 -11  -5   66.89    9.00
   0  11   5   49.30    8.60
   0  11   5   44.20    8.00
   0  11   5   69.79    9.10
   0  11   5   84.69   20.40
  -1 -11  -5  306.97   20.10
  -1 -11  -5  339.37   22.10
  -1 -11  -5  335.87   21.10
   1  11   5  298.27   27.80
   1  11   5  323.07   26.50
   1  11   5  342.27   23.10
   1  11   5  403.86   29.90
  -2 -11  -5  192.78   13.80
  -2 -11  -5  169.88   11.40
  -2 -11  -5  182.88   11.60
  -2 -11  -5  188.48   12.00
   2  11   5  185.98   16.70
   2  11   5  173.18   19.50
   2  11   5  149.79   19.00
  -3 -11  -5  248.28   15.30
  -3 -11  -5  228.48   16.20
  -3 -11  -5  257.47   14.70
   3  11   5  270.47   22.00
   3  11   5  242.68   15.40
   3  11   5  183.98   28.20
  -4 -11  -5   89.49    7.00
  -4 -11  -5   97.29    6.50
  -4 -11  -5  100.59   11.90
  -4 -11  -5   87.09    8.00
   4  11   5   83.09    7.10
   1 -12  -5    7.80    2.90
   1 -12  -5    8.00    3.10
  -1  12   5   12.60    4.10
  -1  12   5    8.00   10.20
  -1  12   5   10.90    6.70
   0 -12  -5   70.59    6.80
   0 -12  -5   54.09    8.00
   0  12   5   70.09   11.10
   0  12   5   86.19   15.00
   0  12   5   60.69   16.20
  -1 -12  -5   93.89   10.20
  -1 -12  -5  111.09    9.20
  -1 -12  -5   97.59    7.70
   1  12   5  106.99   19.00
   1  12   5   83.99   14.40
  -2 -12  -5   77.79    7.10
  -2 -12  -5   84.59    5.80
   2  12   5   70.59   11.00
   2  12   5  105.69   12.40
   2  12   5   83.39   11.50
  -3 -12  -5   59.19   10.00
  -3 -12  -5   44.00    3.80
  -3 -12  -5   30.60    5.50
   3  12   5   46.00   10.90
   3  12   5   34.50    7.70
   3  12   5   41.10    6.20
   0 -13  -5   24.30    4.30
   0 -13  -5   26.10    5.20
   0  13   5   25.30    7.10
  -1 -13  -5    5.20    3.90
  -1 -13  -5    3.70    2.80
  -1 -13  -5    1.10    4.10
   1  13   5   10.10    8.50
   1  13   5   -7.60    5.30
  -2 -13  -5    0.20    2.90
  -2 -13  -5    4.70    3.50
   2  13   5    1.20    5.60
   2  13   5  -10.60    8.00
   2  13   5    5.60    6.40
   2  10  -6   67.99    6.70
  -2 -10   6   83.49    5.20
  -2 -10   6   72.59    8.20
  -2 -10   6   82.89    5.50
   1  10  -6   13.80    7.30
   1  10  -6    7.40   13.40
   1  10  -6   12.00    3.60
   1  10  -6  -12.30   10.40
  -1 -10   6   10.20    1.80
  -1 -10   6   18.20    4.50
  -1 -10   6   11.20    1.80
   0  10  -6  124.59   22.50
   0  10  -6  126.69   14.50
   0  10  -6  108.49   19.40
   0 -10   6  101.59    9.40
   0 -10   6  124.79    7.60
   0 -10   6  137.19    8.10
  -1  10  -6  103.39   16.00
  -1  10  -6   72.49   13.40
  -1  10  -6  103.39   16.40
   1 -10   6   81.19   10.40
   1 -10   6   93.39    5.70
   1 -10   6   78.99    9.20
   3   9  -6   23.80   11.00
   3   9  -6   22.80    2.80
   3   9  -6   30.30    6.10
  -3  -9   6   18.50    3.20
  -3  -9   6   14.90    3.60
   2   9  -6   70.69    7.50
   2   9  -6   54.19   13.50
   2   9  -6   74.59   18.00
   2   9  -6   77.39   12.00
  -2  -9   6   56.19    8.20
  -2  -9   6   76.49    5.70
  -2  -9   6   55.29    6.30
  -2  -9   6   70.99    4.90
  -2  -9   6   71.29    5.60
   1   9  -6  133.79   23.20
   1   9  -6  157.88   25.00
   1   9  -6  172.28   20.30
   1   9  -6  139.69   13.20
  -1  -9   6  169.68    9.90
  -1  -9   6  157.48    9.40
  -1  -9   6  165.58    9.80
  -1  -9   6  130.29   12.60
  -1  -9   6  146.09   11.20
   0   9  -6  102.49   19.20
   0   9  -6   87.09   23.50
   0   9  -6   72.39   13.50
   0   9  -6   49.50   19.10
   0  -9   6   92.69    6.10
   0  -9   6   68.49    7.50
   0  -9   6   73.49    7.60
   0  -9   6   90.79    6.90
  -1   9  -6  108.69   15.20
  -1   9  -6   85.89   12.90
  -1   9  -6  131.69   20.80
   1  -9   6   98.49    7.00
   1  -9   6   96.19    6.50
   1  -9   6   97.09    7.90
   1  -9   6   92.19   10.70
  -2   9  -6  164.08   19.10
  -2   9  -6  148.69   24.10
  -2   9  -6  203.78   16.10
   2  -9   6  164.28   14.60
   2  -9   6  184.88   12.30
   2  -9   6  202.88   11.00
   4   8  -6   13.30    4.20
   4   8  -6    1.40    2.30
  -4  -8   6    4.70    2.70
   3   8  -6   -8.60   13.50
   3   8  -6   -0.90    5.70
   3   8  -6    3.70    2.90
  -3  -8   6    3.00    3.10
  -3  -8   6    6.10    3.40
  -3  -8   6    2.30    3.40
  -3  -8   6   -3.40    3.30
  -3  -8   6    2.30    2.30
   2   8  -6   33.40    5.40
   2   8  -6   22.70    8.80
   2   8  -6   21.40   16.70
   2   8  -6   28.60   13.40
   2   8  -6   13.00   13.70
  -2  -8   6   30.90    5.30
  -2  -8   6   27.80    3.70
  -2  -8   6   24.40    4.60
  -2  -8   6   35.00    5.50
   1   8  -6  211.38   17.50
   1   8  -6  279.17   35.20
   1   8  -6  226.78   29.20
   1   8  -6  268.77   23.30
   1   8  -6  191.18   25.30
  -1  -8   6  248.68   14.10
  -1  -8   6  256.37   14.00
  -1  -8   6  232.98   15.50
  -1  -8   6  230.58   13.70
  -1  -8   6  235.48   14.20
  -1  -8   6  189.38   19.30
  -1  -8   6  190.48   17.20
   0   8  -6  134.49   21.40
   0   8  -6  139.19   24.20
   0   8  -6  172.08   20.90
   0   8  -6  129.99   27.50
   0  -8   6  141.89    9.20
   0  -8   6  135.59   10.80
   0  -8   6  137.19   11.20
   0  -8   6  131.09    9.00
   0  -8   6  150.68    9.20
  -1   8  -6   56.79   13.70
  -1   8  -6   74.09   14.50
  -1   8  -6   63.49   10.90
   1  -8   6   73.69   11.40
   1  -8   6   58.79    6.00
   1  -8   6   50.29    6.70
   1  -8   6   61.89    5.10
  -2   8  -6  113.99   14.90
  -2   8  -6   91.19   14.30
  -2   8  -6   84.39   17.50
  -2   8  -6   91.39   17.50
   2  -8   6  107.39    8.60
   2  -8   6  119.69    8.30
   2  -8   6  116.89    9.60
   2  -8   6  108.99    7.40
  -3   8  -6   67.19   12.20
  -3   8  -6   35.60    7.00
   3  -8   6   35.40    3.60
   3  -8   6   41.50    4.90
   4   7  -6   -4.40    4.30
   4   7  -6   -0.70    2.10
  -4  -7   6    3.60    4.00
  -4  -7   6   -3.30    3.40
   3   7  -6    7.80    3.50
   3   7  -6   20.90   15.20
   3   7  -6    3.30    6.10
  -3  -7   6   -4.50    3.10
  -3  -7   6   -1.30    6.10
  -3  -7   6   -0.10    3.00
   2   7  -6    0.70   13.60
   2   7  -6   -1.70   18.30
   2   7  -6   19.90   14.30
   2   7  -6   12.30    5.20
   2   7  -6   16.80    7.40
  -2  -7   6   12.50    4.20
  -2  -7   6    6.40    3.40
  -2  -7   6    5.10    2.90
  -2  -7   6    8.90    2.70
  -2  -7   6    9.60    2.50
  -2  -7   6    4.10    5.00
   1   7  -6   -0.10   14.30
   1   7  -6   -4.10    4.30
   1   7  -6   -5.90   17.90
   1   7  -6   16.40   11.70
   1   7  -6    0.70   13.80
  -1  -7   6   -1.90    2.60
  -1  -7   6    1.50    2.30
  -1  -7   6    2.90    4.90
  -1  -7   6    1.50    2.30
  -1  -7   6   -0.60    2.50
  -1  -7   6    0.00    3.30
  -1  -7   6    4.90    4.50
   0   7  -6    3.60   16.50
   0   7  -6    5.60   11.00
   0   7  -6   -0.10    5.80
   0   7  -6   -7.70   11.60
   0   7  -6    6.40   11.70
   0  -7   6    9.40    4.20
   0  -7   6    9.40    7.10
   0  -7   6    6.10    3.50
   0  -7   6    2.60    3.30
   0  -7   6    2.90    2.50
   0  -7   6    1.90    2.50
   0  -7   6    1.80    2.80
   0  -7   6    8.90    4.10
  -1   7  -6  -11.30   11.10
  -1   7  -6   -1.40   12.50
  -1   7  -6   13.10    8.80
  -1   7  -6   15.00   12.90
   1  -7   6    3.60    2.20
   1  -7   6    0.40    3.20
   1  -7   6    1.00    2.90
   1  -7   6    1.70    4.20
   1  -7   6    2.30    6.30
  -2   7  -6   33.60   14.50
  -2   7  -6   19.10    9.30
  -2   7  -6   -1.20   18.80
  -2   7  -6   19.60    7.70
  -2   7  -6    4.80    8.30
   2  -7   6   22.80    5.40
   2  -7   6    9.20    3.80
   2  -7   6   12.80    2.60
   2  -7   6   15.60    3.50
  -3   7  -6   73.09   11.20
  -3   7  -6   81.19   11.10
  -3   7  -6   80.49    9.40
   3  -7   6   70.19    7.60
   3  -7   6   80.79    5.80
   3  -7   6   87.79    7.00
   4   6  -6   50.29    8.50
   3   6  -6   39.40   17.20
   3   6  -6   73.69    8.00
   3   6  -6   57.09    7.80
   3   6  -6   60.09   25.70
  -3  -6   6   54.39    7.70
  -3  -6   6   73.29    6.90
  -3  -6   6   79.09    8.10
  -3  -6   6   64.89   10.50
   2   6  -6   -3.10    6.90
   2   6  -6   10.80    3.70
   2   6  -6   17.20   15.20
   2   6  -6    2.50   16.70
   2   6  -6    0.50    5.20
   2   6  -6   16.60   14.90
  -2  -6   6    9.80    2.90
  -2  -6   6    7.70    3.90
  -2  -6   6   10.00    3.20
  -2  -6   6   13.40    5.70
  -2  -6   6    9.40    5.00
  -2  -6   6    5.90    2.10
   1   6  -6   79.99   21.00
   1   6  -6  178.98   32.90
   1   6  -6  116.59   19.70
   1   6  -6  110.39   20.10
  -1  -6   6   98.59    8.40
  -1  -6   6  125.49    7.80
  -1  -6   6  115.39    7.70
  -1  -6   6  109.79    8.90
  -1  -6   6  104.99   10.90
  -1  -6   6  112.49    9.50
  -1  -6   6  111.39    8.20
   0   6  -6   90.89   10.10
   0   6  -6   95.59   16.50
   0   6  -6  124.99   21.80
   0   6  -6   77.59   16.70
   0  -6   6  118.59    9.10
   0  -6   6  109.59    7.70
   0  -6   6   96.59   10.80
   0  -6   6   89.29   10.30
   0  -6   6  112.79    8.30
   0  -6   6  107.09    7.10
   0  -6   6   91.19   11.90
   0  -6   6  105.59    7.80
   0  -6   6  104.59    7.90
  -1   6  -6  254.27   29.60
  -1   6  -6  279.27   23.10
  -1   6  -6  219.98   24.80
  -1   6  -6  272.57   28.00
  -1   6  -6  289.97   26.00
   1  -6   6  261.67   15.80
   1  -6   6  271.67   16.00
   1  -6   6  262.57   15.90
   1  -6   6  256.07   16.80
   1  -6   6  255.17   19.50
   1  -6   6  263.77   16.90
   1  -6   6  272.87   16.60
  -2   6  -6  736.73   49.70
  -2   6  -6  814.22   48.30
  -2   6  -6  838.62   50.39
  -2   6  -6  806.42   58.99
  -2   6  -6  786.02   57.49
   2  -6   6  888.91   46.90
   2  -6   6  815.62   47.70
   2  -6   6  821.72   47.60
   2  -6   6  851.11   46.50
  -3   6  -6  144.29   14.40
  -3   6  -6  127.59   13.00
  -3   6  -6  132.29   16.00
  -3   6  -6  174.08   17.50
   3  -6   6  151.38    9.60
   3  -6   6  135.49   10.90
   3  -6   6  136.39   10.40
   3  -6   6  137.09   10.80
  -4   6  -6   37.90    5.30
  -4   6  -6   45.30    6.10
  -4   6  -6   24.80   10.40
  -4   6  -6   32.60   11.10
  -4   6  -6   26.40   14.10
   4  -6   6   34.50    5.40
   4  -6   6   45.70    4.10
   4  -6   6   52.19    6.90
   5   5  -6   46.00    4.70
   4   5  -6   23.50    6.10
   4   5  -6   19.10    7.90
   4   5  -6   27.40    5.70
   3   5  -6   67.19   28.60
   3   5  -6  103.89    8.80
   3   5  -6   95.29   15.30
   3   5  -6  117.49   11.90
   3   5  -6   92.29   20.20
   3   5  -6  117.19    9.80
  -3  -5   6   88.19   15.20
  -3  -5   6  110.89    8.50
  -3  -5   6  104.59    7.80
  -3  -5   6  102.69   10.60
   2   5  -6  298.57   19.40
   2   5  -6  337.07   37.50
   2   5  -6  326.87   22.10
   2   5  -6  313.57   22.10
   2   5  -6  371.06   34.30
   2   5  -6  259.87   32.30
  -2  -5   6  326.27   19.50
  -2  -5   6  330.27   19.00
  -2  -5   6  322.57   20.00
  -2  -5   6  336.67   20.40
  -2  -5   6  347.87   19.50
   1   5  -6  734.53   47.00
   1   5  -6  775.72   50.79
   1   5  -6  778.82   53.69
   1   5  -6  800.12   44.30
   1   5  -6  808.92   56.19
  -1  -5   6  764.42   44.80
  -1  -5   6  789.62   44.50
  -1  -5   6  781.92   45.30
  -1  -5   6  716.83   44.20
  -1  -5   6  812.82   44.30
  -1  -5   6  709.43   44.40
  -1  -5   6  821.02   44.00
  -1  -5   6  817.32   44.10
  -1  -5   6  781.02   44.90
   0   5  -6  758.62   49.50
   0   5  -6  686.03   47.30
   0   5  -6  698.93   41.30
   0   5  -6  698.63   47.80
   0  -5   6  734.23   41.50
   0  -5   6  746.83   41.30
   0  -5   6  701.33   41.50
   0  -5   6  686.43   41.00
   0  -5   6  763.02   41.10
   0  -5   6  738.23   40.70
   0  -5   6  717.13   42.10
   0  -5   6  719.63   41.60
   0  -5   6  694.33   41.00
   0  -5   6  758.52   41.20
  -1   5  -6  248.28   22.60
  -1   5  -6  251.57   26.50
  -1   5  -6  235.78   17.90
  -1   5  -6  285.67   29.90
  -1   5  -6  273.27   27.30
  -1   5  -6  289.17   24.40
  -1   5  -6  301.17   22.10
   1  -5   6  276.97   17.00
   1  -5   6  283.77   17.70
   1  -5   6  250.57   20.30
   1  -5   6  274.67   16.20
   1  -5   6  285.77   16.80
   1  -5   6  285.67   16.50
   1  -5   6  267.67   16.40
   1  -5   6  277.37   17.30
  -2   5  -6  209.88   28.00
  -2   5  -6  201.28   19.60
  -2   5  -6  205.58   16.80
  -2   5  -6  195.48   30.90
  -2   5  -6  192.38   25.40
  -2   5  -6  213.88   33.80
  -2   5  -6  176.48   16.40
   2  -5   6  195.88   12.20
   2  -5   6  193.78   13.50
   2  -5   6  183.38   14.50
   2  -5   6  180.08   13.60
   2  -5   6  195.28   12.80
  -3   5  -6  171.58   15.30
  -3   5  -6  174.08   19.70
  -3   5  -6  189.68   18.20
  -3   5  -6  182.78   14.90
   3  -5   6  189.78   11.90
   3  -5   6  188.28   13.20
   3  -5   6  178.88   13.50
   3  -5   6  182.68   12.80
  -4   5  -6  157.98   22.70
  -4   5  -6  134.09   24.70
  -4   5  -6  155.98   13.90
  -4   5  -6  172.18   12.40
   4  -5   6  143.39   12.20
   4  -5   6  172.08   10.50
   4  -5   6  187.48   11.50
   5   4  -6  193.68   14.30
   5   4  -6  180.38   11.30
   4   4  -6   72.89    7.00
   4   4  -6   68.09   11.30
   4   4  -6   77.09   12.80
   3   4  -6  191.98   33.80
   3   4  -6  238.68   14.80
   3   4  -6  253.47   16.10
   3   4  -6  243.48   17.60
   3   4  -6  258.47   19.80
  -3  -4   6  229.08   15.50
  -3  -4   6  225.08   15.60
  -3  -4   6  243.98   14.50
  -3  -4   6  237.88   18.20
   2   4  -6   66.89   18.60
   2   4  -6   86.99   11.70
   2   4  -6   68.89   12.40
   2   4  -6   65.19   18.70
   2   4  -6   97.49   11.90
  -2  -4   6   84.59    7.00
  -2  -4   6   77.09    9.30
  -2  -4   6   86.29    8.80
  -2  -4   6   85.09    8.00
  -2  -4   6   88.29    6.10
  -2  -4   6   88.59    7.00
   1   4  -6   55.89   20.50
   1   4  -6   90.29   15.40
   1   4  -6  111.99   23.00
   1   4  -6   86.89    6.30
  -1  -4   6   85.49    6.70
  -1  -4   6   85.09    6.60
  -1  -4   6   76.89    7.30
  -1  -4   6   94.69    6.50
  -1  -4   6   84.49    6.10
  -1  -4   6   86.09    6.70
   0   4  -6  771.62   52.69
   0   4  -6  820.92   54.69
   0   4  -6  822.42   46.90
   0   4  -6  759.02   52.69
   0  -4   6  868.81   47.00
   0  -4   6  768.22   47.00
   0  -4   6  819.52   47.40
   0  -4   6  856.51   46.90
   0  -4   6  846.92   47.70
   0  -4   6  850.51   47.20
   0  -4   6  873.91   47.00
   0  -4   6  869.11   47.10
   0  -4   6  829.92   46.70
  -1   4  -6  221.78   20.20
  -1   4  -6  235.68   29.60
  -1   4  -6  252.47   25.50
  -1   4  -6  213.68   21.20
  -1   4  -6  238.58   22.60
  -1   4  -6  238.58   18.60
   1  -4   6  251.07   15.10
   1  -4   6  240.98   18.60
   1  -4   6  237.08   15.20
   1  -4   6  238.88   15.20
   1  -4   6  228.48   14.50
   1  -4   6  241.18   14.80
   1  -4   6  227.78   16.90
   1  -4   6  243.58   14.50
   1  -4   6  260.97   14.60
   1  -4   6  237.28   14.80
  -2   4  -6    3.70   10.20
  -2   4  -6    3.80    7.40
  -2   4  -6    7.60    7.30
  -2   4  -6   10.60    9.20
  -2   4  -6   -3.90    7.70
  -2   4  -6   11.00   11.00
  -2   4  -6   10.30   19.80
  -2   4  -6    3.70    6.00
  -2   4  -6   12.10   15.10
   2  -4   6    9.70    3.80
   2  -4   6    9.20    3.00
   2  -4   6   10.50    3.10
   2  -4   6    9.50    5.50
   2  -4   6   15.40    4.30
  -3   4  -6   72.99   11.30
  -3   4  -6   91.69   17.70
  -3   4  -6   90.99   12.00
  -3   4  -6   70.89   12.80
  -3   4  -6   78.39   18.60
  -3   4  -6   81.49   16.60
   3  -4   6   69.79    9.50
   3  -4   6   87.79    8.30
   3  -4   6   83.29    7.00
   3  -4   6   83.49    8.90
  -4   4  -6  102.79   17.30
  -4   4  -6  135.39   12.50
  -4   4  -6  125.69   18.20
  -4   4  -6  123.49   23.40
  -4   4  -6  145.69   20.10
   4  -4   6  132.29   11.20
   4  -4   6  138.59   11.60
   4  -4   6  130.19   12.00
   4  -4   6  141.69   11.30
   5   3  -6   21.70    6.70
   4   3  -6   -0.90    7.30
   4   3  -6   -4.50    6.60
   4   3  -6    0.60    3.20
   4   3  -6   -2.00    5.70
   3   3  -6   -1.00    4.00
   3   3  -6   15.00   33.50
   3   3  -6    0.60    7.70
  -3  -3   6   -6.30    5.30
  -3  -3   6    6.00    4.30
   2   3  -6  123.79   17.40
   2   3  -6   79.69   20.60
   2   3  -6   94.29   22.00
   2   3  -6  101.89   12.10
   2   3  -6  115.39    7.10
   2   3  -6   93.29   14.20
   2   3  -6  106.09   12.80
  -2  -3   6  121.89    7.90
  -2  -3   6   83.49    9.30
  -2  -3   6  106.19   12.60
  -2  -3   6  117.19    8.50
  -2  -3   6  105.79    7.60
   1   3  -6   27.00   14.50
   1   3  -6   31.40    3.50
  -1  -3   6   31.60    4.80
  -1  -3   6   28.30    4.60
  -1  -3   6   31.90    3.90
  -1  -3   6   35.30    4.00
  -1  -3   6   34.00    3.90
  -1  -3   6   32.60    3.30
   0   3  -6   81.19    5.90
   0   3  -6   56.99   11.60
   0  -3   6   85.79    8.90
   0  -3   6   81.79    5.70
   0  -3   6   76.09    5.70
   0  -3   6   82.69    6.50
   0  -3   6   80.39    6.10
   0  -3   6   81.69    5.60
   0  -3   6   85.99    6.00
  -1   3  -6  255.27   17.60
  -1   3  -6  279.97   23.20
  -1   3  -6  265.97   33.20
  -1   3  -6  313.97   27.90
  -1   3  -6  251.67   23.60
  -1   3  -6  277.17   22.00
   1  -3   6  309.27   18.20
   1  -3   6  275.37   20.00
   1  -3   6  317.57   17.50
   1  -3   6  320.57   17.70
   1  -3   6  308.97   17.20
   1  -3   6  289.97   17.20
   1  -3   6  303.97   19.20
   1  -3   6  302.87   17.10
  -2   3  -6  232.38   16.70
  -2   3  -6  203.18   37.40
  -2   3  -6  188.98   21.10
  -2   3  -6  199.98   18.30
  -2   3  -6  194.78   15.40
  -2   3  -6  192.28   18.00
  -2   3  -6  217.88   36.80
  -2   3  -6  215.48   16.90
   2  -3   6  196.08   12.90
   2  -3   6  197.38   12.40
   2  -3   6  162.08   12.20
   2  -3   6  201.08   13.40
   2  -3   6  176.08   14.30
  -3   3  -6   44.30    7.40
  -3   3  -6   42.70    7.80
  -3   3  -6   30.40   12.00
  -3   3  -6   39.70    7.40
  -3   3  -6   31.10   13.20
  -3   3  -6   54.39    9.80
   3  -3   6   47.10    7.90
   3  -3   6   46.60    5.70
   3  -3   6   29.60    6.50
   3  -3   6   54.19    8.00
   3  -3   6   48.70    7.10
  -4   3  -6  161.58   15.20
  -4   3  -6  147.79   16.50
  -4   3  -6  131.89   12.70
  -4   3  -6  152.68   14.40
   4  -3   6  137.79   11.50
   4  -3   6  142.09   10.30
   4  -3   6  148.99   11.80
   4  -3   6  121.09   11.60
  -5   3  -6   94.39    9.00
  -5   3  -6   58.39    8.40
  -5   3  -6   63.09   12.00
   5  -3   6   77.19    6.20
   5   2  -6   58.69    5.40
   4   2  -6   40.60    6.60
   4   2  -6   43.50    8.20
   4   2  -6   32.00    5.40
   4   2  -6   40.10    6.70
   4   2  -6   38.20    8.40
   3   2  -6  254.77   20.10
   3   2  -6  225.78   17.10
   3   2  -6  227.38   18.60
   3   2  -6  227.88   15.30
   3   2  -6  240.38   13.70
   3   2  -6  185.48   16.80
  -3  -2   6  248.48   17.90
  -3  -2   6  221.18   16.00
   2   2  -6   45.50    3.50
   2   2  -6   34.20   19.30
   2   2  -6   19.30   18.60
   2   2  -6   41.80    7.40
   2   2  -6   29.30    5.90
   2   2  -6   25.50    7.80
   2   2  -6   48.60   10.20
  -2  -2   6   36.60    5.30
  -2  -2   6   44.70    5.60
  -2  -2   6   37.40    3.80
  -2  -2   6   43.00    5.10
  -2  -2   6   39.80    4.30
  -2  -2   6   47.70    5.40
   1   2  -6   33.90    3.10
   1   2  -6    4.00   13.40
  -1  -2   6   30.90    3.70
  -1  -2   6   35.70    3.70
  -1  -2   6   33.20    5.10
  -1  -2   6   33.10    3.80
  -1  -2   6   35.70    3.80
  -1  -2   6   32.50    3.10
  -1  -2   6   40.80    4.10
   0   2  -6   33.60    9.70
   0   2  -6   29.40    3.40
   0   2  -6    8.60    9.60
   0  -2   6   26.80    3.20
   0  -2   6   24.90    2.90
   0  -2   6   26.30    2.80
   0  -2   6   24.30    4.00
   0  -2   6   23.00    3.50
   0  -2   6   30.90    3.60
   0  -2   6   24.50    2.90
  -1   2  -6  124.29   22.70
  -1   2  -6  131.79   15.10
  -1   2  -6  114.49   21.80
  -1   2  -6  134.69   14.40
  -1   2  -6  124.79   15.70
  -1   2  -6  111.89   13.90
  -1   2  -6  112.19    8.60
   1  -2   6  126.39   10.00
   1  -2   6  144.19   10.10
   1  -2   6  134.19    8.30
   1  -2   6  145.89    8.70
   1  -2   6  131.39    8.50
   1  -2   6  134.09    8.40
   1  -2   6  136.39    8.20
   1  -2   6  143.69    9.10
  -2   2  -6  268.17   25.10
  -2   2  -6  288.27   19.80
  -2   2  -6  278.27   19.20
  -2   2  -6  261.57   19.30
  -2   2  -6  278.37   19.90
   2  -2   6  270.37   16.40
   2  -2   6  256.97   17.80
   2  -2   6  269.97   17.20
   2  -2   6  252.67   16.20
   2  -2   6  257.67   15.90
  -3   2  -6   85.49   17.10
  -3   2  -6   67.09   10.60
  -3   2  -6   65.39   12.10
  -3   2  -6   66.59   11.60
  -3   2  -6   74.09   10.30
   3  -2   6   63.99   10.10
   3  -2   6   69.19    8.70
   3  -2   6   82.59    9.00
  -4   2  -6   79.19   11.80
  -4   2  -6   76.89   12.90
  -4   2  -6   67.59   17.50
  -4   2  -6   80.09   14.90
  -4   2  -6   96.09   12.80
  -4   2  -6  109.29   18.70
   4  -2   6   76.19    7.80
   4  -2   6   78.39   10.30
   4  -2   6   91.69    9.00
   4  -2   6   71.79   10.90
   4  -2   6   98.89    9.30
  -5   2  -6  -11.90    8.40
  -5   2  -6    2.30    5.40
  -5   2  -6    2.20   11.20
  -5   2  -6    3.30    8.30
  -5   2  -6    0.60    6.50
   5  -2   6   -1.30    3.00
   5   1  -6   60.89    5.30
   5   1  -6   54.29    6.10
   4   1  -6   30.90    5.50
   4   1  -6   33.50    6.30
   4   1  -6   20.20    9.00
   4   1  -6   37.30    8.10
   4   1  -6   29.30    5.00
   3   1  -6   20.10    4.40
   3   1  -6   12.10    2.20
   3   1  -6    6.80    8.40
   3   1  -6   15.20    5.40
   3   1  -6   21.00    8.90
  -3  -1   6    2.50    4.60
   2   1  -6 1511.25   85.19
  -2  -1   6 1402.66   85.39
  -2  -1   6 1621.04   85.79
  -2  -1   6 1569.74   85.59
   1   1  -6  230.48   12.90
   1   1  -6  196.38   26.30
  -1  -1   6  214.48   13.10
  -1  -1   6  242.88   13.30
  -1  -1   6  220.08   13.20
  -1  -1   6  212.48   12.90
  -1  -1   6  229.48   13.40
   0   1  -6 1380.96   76.49
   0   1  -6 1258.07   82.79
   0  -1   6 1371.66   77.29
   0  -1   6 1441.66   76.79
   0  -1   6 1439.36   76.79
   0  -1   6 1457.65   76.89
   0  -1   6 1381.76   76.89
   0  -1   6 1243.68   76.59
  -1   1  -6  588.64   38.30
  -1   1  -6  575.74   34.70
  -1   1  -6  572.54   34.60
  -1   1  -6  575.54   35.30
   1  -1   6  595.44   32.50
   1  -1   6  582.94   32.80
   1  -1   6  542.65   32.40
   1  -1   6  552.54   33.20
   1  -1   6  544.35   32.50
   1  -1   6  580.54   32.40
   1  -1   6  596.64   32.60
  -2   1  -6  581.54   35.90
  -2   1  -6  593.14   35.10
  -2   1  -6  593.24   35.30
  -2   1  -6  606.24   35.60
  -2   1  -6  542.75   44.10
   2  -1   6  613.14   34.50
   2  -1   6  575.54   33.40
  -3   1  -6  151.98   14.40
  -3   1  -6  158.18   16.00
  -3   1  -6  143.99   15.70
  -3   1  -6  172.38   13.50
  -3   1  -6  156.38   13.70
   3  -1   6  145.89   12.30
   3  -1   6  164.88   12.30
   3  -1   6  149.88   12.30
   3  -1   6  153.08   11.50
   3  -1   6  162.18   11.00
  -4   1  -6  448.96   28.20
  -4   1  -6  434.76   29.90
  -4   1  -6  457.95   28.50
  -4   1  -6  411.56   29.30
  -4   1  -6  434.06   27.90
  -4   1  -6  424.06   34.60
   4  -1   6  398.76   26.00
   4  -1   6  451.85   25.60
   4  -1   6  464.65   26.10
   4  -1   6  406.96   25.90
   4  -1   6  373.66   27.30
  -5   1  -6  190.68   16.60
  -5   1  -6  190.38   16.60
  -5   1  -6  154.08   19.00
  -5   1  -6  197.58   20.20
   5  -1   6  188.08   12.00
   5  -1   6  163.08   14.00
   5   0  -6   93.39    7.40
   5   0  -6  103.99    7.10
   5   0  -6   86.19    8.40
   4   0  -6   84.69   13.80
   4   0  -6   91.09    8.40
   4   0  -6   83.49    9.10
   4   0  -6   93.69    8.80
   3   0  -6  214.68   14.80
   3   0  -6  202.98   12.00
   3   0  -6  184.88   14.00
   3   0  -6  206.48   18.70
   3   0  -6  189.58   13.20
   3   0  -6  170.78   21.10
  -3   0   6  175.08   16.40
  -3   0   6  194.88   13.70
   2   0  -6   16.90    3.60
   2   0  -6   22.80    2.40
  -2   0   6   23.30    4.00
  -2   0   6   26.60    3.60
   1   0  -6 1044.20   54.89
  -1   0   6 1063.99   55.19
  -1   0   6  803.02   60.09
  -1   0   6  988.80   54.99
  -1   0   6  967.70   55.39
  -1   0   6  956.70   55.09
  -1   0   6 1048.70   55.39
   0   0  -6 2909.31  160.48
   0   0   6 2836.52  161.18
   0   0   6 2466.45  163.38
   0   0   6 2943.11  160.78
   0   0   6 2998.80  160.88
   0   0   6 2878.71  160.58
   0   0   6 2988.60  160.78
   0   0   6 3082.99  160.78
  -1   0  -6 2617.34  148.49
  -1   0  -6 2573.94  148.79
  -1   0  -6 2679.73  151.48
  -1   0  -6 2652.13  148.79
   1   0   6 2586.04  147.89
   1   0   6 2381.36  147.19
   1   0   6 2659.03  147.39
   1   0   6 2721.73  147.49
   1   0   6 2760.02  147.39
   1   0   6 2781.62  147.39
   1   0   6 2693.43  147.49
  -2   0  -6  813.42   47.60
  -2   0  -6  828.72   54.09
  -2   0  -6  804.82   48.20
  -2   0  -6  839.52   48.00
   2   0   6  817.92   46.10
   2   0   6  780.52   46.10
   2   0   6  841.52   47.30
  -3   0  -6 1089.09   62.79
  -3   0  -6 1074.49   62.39
  -3   0  -6 1045.70   62.09
  -3   0  -6 1107.89   61.99
  -3   0  -6 1118.09   61.59
  -3   0  -6 1024.70   63.89
   3   0   6 1073.89   60.79
   3   0   6 1112.69   60.59
   3   0   6 1065.49   60.29
   3   0   6 1073.29   61.69
   3   0   6  937.31   60.59
  -4   0  -6  181.78   15.10
  -4   0  -6  175.48   15.80
  -4   0  -6  153.48   16.40
  -4   0  -6  193.08   17.00
  -4   0  -6  165.98   19.80
   4   0   6  189.78   12.60
   4   0   6  132.49   13.80
   4   0   6  159.98   12.90
   4   0   6  209.18   26.20
   4   0   6  177.88   12.20
   4   0   6  148.89   12.70
   4   0   6  173.88   16.30
  -5   0  -6  157.98   25.90
  -5   0  -6  118.19   25.00
  -5   0  -6  162.68   15.30
  -5   0  -6  154.58   16.30
  -5   0  -6  164.68   18.20
   5   0   6  163.48   12.20
   5   0   6  141.39   11.10
   5  -1  -6    1.30    2.70
   5  -1  -6    2.00    3.30
   4  -1  -6  123.69    9.40
   4  -1  -6  100.19    9.60
   4  -1  -6   91.69   15.00
   4  -1  -6  117.29    9.40
   3  -1  -6  178.78   12.30
   3  -1  -6  179.98   10.90
   3  -1  -6  138.49   23.70
   3  -1  -6  177.08   13.80
   3  -1  -6  192.78   19.00
   3  -1  -6  185.78   13.20
  -3   1   6  157.78   15.40
   2  -1  -6  379.86   21.50
   2  -1  -6  405.46   23.60
  -2   1   6  384.56   23.40
  -2   1   6  369.46   22.10
  -2   1   6  356.86   21.90
  -2   1   6  374.76   21.80
   1  -1  -6  489.95   28.90
  -1   1   6  516.15   28.80
  -1   1   6  495.45   28.80
  -1   1   6  479.05   29.10
  -1   1   6  520.15   29.00
  -1   1   6  555.24   28.90
   0  -1  -6  133.89    7.90
   0   1   6  134.39    8.50
   0   1   6  141.49    8.20
   0   1   6  138.99    8.80
   0   1   6  142.79    8.30
   0   1   6  128.89    8.30
  -1  -1  -6  276.37   20.30
  -1  -1  -6  241.68   19.90
  -1  -1  -6  314.37   23.30
  -1  -1  -6  281.87   18.60
   1   1   6  281.97   17.10
   1   1   6  289.17   16.80
   1   1   6  271.57   16.30
   1   1   6  291.17   16.50
   1   1   6  288.17   17.10
   1   1   6  283.57   16.20
  -2  -1  -6   15.00   10.90
  -2  -1  -6   19.80    4.30
  -2  -1  -6   25.60    5.30
   2   1   6   22.00    3.50
   2   1   6   26.90    5.90
   2   1   6   26.10    4.10
  -3  -1  -6   86.19   12.80
  -3  -1  -6   85.39   11.60
  -3  -1  -6  115.29   11.70
  -3  -1  -6   96.99   11.10
  -3  -1  -6  106.59   12.00
  -3  -1  -6   84.39   14.20
   3   1   6   85.39   10.10
   3   1   6  104.39    8.70
   3   1   6  108.59    8.90
   3   1   6   97.89   11.90
   3   1   6  109.49   10.90
   3   1   6  101.09    9.00
  -4  -1  -6  403.86   26.70
  -4  -1  -6  365.86   25.50
  -4  -1  -6  386.26   26.00
  -4  -1  -6  378.76   30.90
   4   1   6  367.46   25.30
   4   1   6  351.96   23.40
   4   1   6  346.67   23.10
   4   1   6  377.46   24.90
   4   1   6  418.96   23.60
   4   1   6  386.46   23.20
  -5  -1  -6   94.49   15.20
  -5  -1  -6   51.19   10.50
  -5  -1  -6   50.69   13.10
  -5  -1  -6   98.59   14.60
  -5  -1  -6   78.89   10.10
   5   1   6   74.49    9.40
   5   1   6   65.99   11.60
   5   1   6   64.89    6.50
   5  -2  -6    1.90    2.60
   5  -2  -6    0.00    2.70
   4  -2  -6    5.90    6.00
   4  -2  -6   11.60    4.20
   4  -2  -6    8.90    3.50
   4  -2  -6   13.20    3.80
   3  -2  -6    2.60    4.50
   3  -2  -6    0.10    9.80
   3  -2  -6   -2.40    5.40
   3  -2  -6    2.70    3.50
   3  -2  -6    2.90    4.10
   3  -2  -6   18.00   17.30
   2  -2  -6   -3.80    6.50
   2  -2  -6    4.50    1.20
   2  -2  -6    4.70    3.00
  -2   2   6    4.80    1.50
  -2   2   6    5.90    2.10
  -2   2   6    4.10    2.60
  -2   2   6    9.80    2.40
  -2   2   6    1.50    2.20
  -2   2   6    1.20    3.00
   1  -2  -6   10.70    1.30
  -1   2   6   13.60    2.50
  -1   2   6   13.90    2.40
  -1   2   6   10.50    2.20
  -1   2   6    9.90    2.10
  -1   2   6   11.00    2.50
  -1   2   6    7.20    2.00
   0   2   6  139.79    9.30
   0   2   6  147.69    8.90
   0   2   6  147.99    8.70
   0   2   6  150.78    9.10
   0   2   6  147.39    8.80
   0   2   6  141.99    9.70
  -1  -2  -6  125.99   15.20
  -1  -2  -6  138.59   12.20
  -1  -2  -6  134.79   17.10
  -1  -2  -6  122.29   14.40
  -1  -2  -6  151.08   11.40
   1   2   6  133.99    8.50
   1   2   6  147.39    8.80
   1   2   6  144.89    9.30
   1   2   6  142.19    9.40
   1   2   6  130.69    9.20
   1   2   6  137.99    8.30
  -2  -2  -6  229.38   19.10
  -2  -2  -6  255.47   25.50
  -2  -2  -6  236.28   16.40
  -2  -2  -6  237.08   17.90
  -2  -2  -6  244.08   17.30
   2   2   6  238.78   14.00
   2   2   6  239.08   14.20
   2   2   6  239.18   15.90
   2   2   6  217.78   17.00
  -3  -2  -6   84.69   15.20
  -3  -2  -6   78.79   10.40
  -3  -2  -6   93.89   15.50
  -3  -2  -6   97.89   13.90
  -3  -2  -6   93.39   13.30
  -3  -2  -6  117.29   11.40
  -3  -2  -6  106.09   11.90
   3   2   6   82.89    7.90
   3   2   6   89.09   10.60
   3   2   6   74.99    9.30
   3   2   6   96.69    8.70
   3   2   6   84.39    9.90
  -4  -2  -6   79.49   13.40
  -4  -2  -6   88.69   15.40
  -4  -2  -6  110.99   15.70
  -4  -2  -6   62.79   11.00
  -4  -2  -6   74.59   13.20
  -4  -2  -6  109.59   16.00
   4   2   6   94.79   11.80
   4   2   6   83.29    8.60
   4   2   6  100.99   10.10
   4   2   6   99.09   11.70
   4   2   6   91.39    9.60
   4   2   6  101.89    9.70
  -5  -2  -6   35.60   10.10
  -5  -2  -6   25.50   12.10
  -5  -2  -6   46.60    9.30
  -5  -2  -6   36.50    9.00
  -5  -2  -6   46.20   10.50
   5   2   6   24.80    8.70
   5   2   6   19.50    4.00
   5   2   6   37.60    6.60
   5   2   6   25.40    5.00
   5  -3  -6   27.60    4.30
   5  -3  -6   19.20    2.70
   4  -3  -6   53.69    8.60
   4  -3  -6   62.19    8.00
   4  -3  -6   65.19    7.10
   3  -3  -6   56.79    7.40
   3  -3  -6   40.10    6.00
   3  -3  -6   49.99   10.20
   3  -3  -6   51.89   10.10
  -3   3   6   66.49    8.90
  -3   3   6   68.99   11.70
  -3   3   6   53.69    8.80
  -3   3   6   54.49    6.80
  -3   3   6   57.59   10.70
   2  -3  -6   59.59   13.30
   2  -3  -6   73.09    8.80
   2  -3  -6   32.00   18.80
   2  -3  -6   61.69    7.20
  -2   3   6   54.69    5.80
  -2   3   6   42.90    7.10
  -2   3   6   55.49    5.00
  -2   3   6   44.60    6.00
  -2   3   6   50.49    6.90
  -2   3   6   50.79    5.90
   1  -3  -6  294.17   21.30
   1  -3  -6  265.17   18.80
  -1   3   6  298.07   17.70
  -1   3   6  299.67   18.20
  -1   3   6  298.57   17.30
  -1   3   6  311.77   17.20
  -1   3   6  303.87   17.10
   0   3   6   42.30    3.10
   0   3   6   36.50    4.10
   0   3   6   28.60    4.00
   0   3   6   34.50    3.30
   0   3   6   36.10    3.30
   0   3   6   33.20    4.10
  -1  -3  -6  608.34   37.80
  -1  -3  -6  604.24   37.10
  -1  -3  -6  586.04   36.00
  -1  -3  -6  609.14   36.00
   1   3   6  618.24   35.10
   1   3   6  618.34   34.60
   1   3   6  614.44   34.70
   1   3   6  571.14   34.40
   1   3   6  588.64   36.30
   1   3   6  630.34   34.30
   1   3   6  632.94   34.40
  -2  -3  -6   31.90    6.60
  -2  -3  -6   33.00    5.80
  -2  -3  -6   35.80   13.50
  -2  -3  -6   40.90    8.10
  -2  -3  -6   34.90    6.90
  -2  -3  -6   42.50    6.80
   2   3   6   36.90    7.60
   2   3   6   35.60    4.60
   2   3   6   31.90    4.10
  -3  -3  -6   15.80    5.30
  -3  -3  -6   17.40    7.20
  -3  -3  -6   16.50   10.00
  -3  -3  -6   14.90    7.40
  -3  -3  -6   12.80    6.00
  -3  -3  -6   16.00    5.10
   3   3   6   11.50    2.80
   3   3   6    8.20    5.40
   3   3   6    7.30    5.80
   3   3   6   21.00    5.70
   3   3   6   16.00    5.80
   3   3   6   15.60    4.00
  -4  -3  -6  457.85   29.80
  -4  -3  -6  472.65   30.40
  -4  -3  -6  429.36   30.80
  -4  -3  -6  436.06   31.20
  -4  -3  -6  448.96   29.00
  -4  -3  -6  429.26   31.60
   4   3   6  421.16   27.10
   4   3   6  404.36   27.00
   4   3   6  442.06   27.80
   4   3   6  484.65   27.40
   4   3   6  437.46   26.40
   4   3   6  444.06   27.50
  -5  -3  -6   69.29   13.30
  -5  -3  -6  124.49   20.40
  -5  -3  -6   98.99   16.10
  -5  -3  -6  107.19   15.50
  -5  -3  -6  120.79   19.20
   5   3   6  130.79   20.00
   5   3   6   88.59   12.90
   5  -4  -6   75.89    5.60
   5  -4  -6   72.29    5.90
   4  -4  -6  165.78   13.20
   4  -4  -6  192.38   13.10
   4  -4  -6  196.48   12.50
   3  -4  -6  358.96   20.90
   3  -4  -6  324.47   21.30
   3  -4  -6  347.67   21.60
   3  -4  -6  323.77   20.60
   3  -4  -6  354.16   22.90
  -3   4   6  343.07   20.90
  -3   4   6  280.27   24.60
   2  -4  -6  251.97   27.10
   2  -4  -6  235.78   16.30
   2  -4  -6  248.58   19.80
   2  -4  -6  221.68   15.90
   2  -4  -6  265.17   16.40
   2  -4  -6  242.38   18.40
  -2   4   6  243.98   15.30
  -2   4   6  235.08   16.40
  -2   4   6  256.27   16.40
  -2   4   6  215.98   15.90
  -2   4   6  239.18   15.60
  -2   4   6  249.68   15.60
   1  -4  -6 1058.29   60.89
   1  -4  -6 1048.60   60.19
  -1   4   6 1014.20   58.59
  -1   4   6 1076.29   58.69
  -1   4   6 1026.30   58.79
  -1   4   6  999.40   58.39
  -1   4   6 1056.59   59.89
  -1   4   6 1007.00   59.59
  -1   4   6 1058.79   59.29
  -1   4   6 1078.69   58.69
   0  -4  -6 2502.55  143.59
   0   4   6 2553.94  141.89
   0   4   6 2466.25  141.79
   0   4   6 2520.85  142.39
   0   4   6 2482.45  142.29
   0   4   6 2636.84  141.59
   0   4   6 2500.05  141.59
   0   4   6 2665.23  141.69
  -1  -4  -6 1356.56   80.29
  -1  -4  -6 1183.68   79.89
  -1  -4  -6 1440.46   81.29
  -1  -4  -6 1440.96   79.99
   1   4   6 1410.86   78.69
   1   4   6 1437.56   79.19
   1   4   6 1425.26   79.29
   1   4   6 1394.36   78.49
   1   4   6 1492.55   78.59
   1   4   6 1346.07   78.79
   1   4   6 1500.35   78.59
  -2  -4  -6  714.53   42.00
  -2  -4  -6  671.93   42.90
  -2  -4  -6  668.43   41.20
  -2  -4  -6  691.53   41.30
  -2  -4  -6  705.73   50.39
  -2  -4  -6  678.23   41.70
   2   4   6  758.02   39.80
   2   4   6  688.53   39.50
  -3  -4  -6  273.17   19.70
  -3  -4  -6  293.27   19.80
  -3  -4  -6  307.27   21.50
  -3  -4  -6  285.47   22.20
  -3  -4  -6  282.87   21.40
   3   4   6  253.77   18.70
   3   4   6  287.67   18.00
   3   4   6  299.27   18.40
   3   4   6  278.07   19.40
   3   4   6  235.98   26.90
   3   4   6  278.87   17.30
   3   4   6  275.67   19.20
  -4  -4  -6   32.10    9.90
  -4  -4  -6   21.60   12.80
  -4  -4  -6   32.60    7.20
  -4  -4  -6   26.40    9.90
  -4  -4  -6   17.10    7.70
   4   4   6   21.80    4.90
   4   4   6   20.20    5.80
   4   4   6   22.60    4.30
   4   4   6   20.50    5.50
   4   4   6   15.20    5.60
  -5  -4  -6   73.99   14.20
  -5  -4  -6   80.39   11.60
  -5  -4  -6  107.89   20.90
  -5  -4  -6   97.19   11.10
  -5  -4  -6   64.49   12.60
   5   4   6   63.89    8.90
   5   4   6   79.69   15.00
   4  -5  -6   -1.40    4.00
   4  -5  -6    1.20    3.20
   4  -5  -6   -0.50    3.90
  -4   5   6    0.50    8.00
  -4   5   6   -7.30    7.30
   3  -5  -6  785.52   48.40
   3  -5  -6  851.21   49.70
   3  -5  -6  822.42   48.20
   3  -5  -6  857.51   48.20
   3  -5  -6  860.31   47.80
  -3   5   6  855.71   48.50
  -3   5   6  715.53   51.39
  -3   5   6  901.61   48.90
  -3   5   6  848.42   48.50
   2  -5  -6  648.64   38.40
   2  -5  -6  573.64   35.90
   2  -5  -6  538.45   36.60
   2  -5  -6  591.14   37.20
   2  -5  -6  677.23   37.90
   2  -5  -6  534.55   43.50
   2  -5  -6  634.84   38.10
  -2   5   6  653.53   36.20
  -2   5   6  559.84   37.10
  -2   5   6  639.14   37.60
  -2   5   6  655.53   35.90
  -2   5   6  648.44   35.90
  -2   5   6  677.13   36.90
   1  -5  -6  252.87   16.50
   1  -5  -6  241.38   18.50
  -1   5   6  231.48   15.90
  -1   5   6  247.38   15.00
  -1   5   6  240.78   15.70
  -1   5   6  254.27   16.00
  -1   5   6  250.97   15.10
  -1   5   6  247.08   15.30
  -1   5   6  249.28   15.10
   0  -5  -6 1175.68   70.89
   0   5   6 1167.98   68.99
   0   5   6 1207.28   68.79
   0   5   6 1267.07   69.59
   0   5   6 1265.17   69.79
   0   5   6 1281.17   68.89
   0   5   6 1195.58   69.19
   0   5   6 1231.18   69.69
   0   5   6 1245.78   68.79
  -1  -5  -6   37.60    6.20
  -1  -5  -6   46.10    7.80
  -1  -5  -6   35.60    6.90
  -1  -5  -6   33.50    6.90
  -1  -5  -6   31.10    7.00
   1   5   6   42.40    5.60
   1   5   6   44.50    5.10
   1   5   6   31.00    5.50
   1   5   6   48.20    5.70
   1   5   6   42.80    4.20
   1   5   6   35.40    5.30
   1   5   6   38.20    5.10
  -2  -5  -6  165.28   19.50
  -2  -5  -6  173.08   16.90
  -2  -5  -6  170.48   15.10
  -2  -5  -6  189.48   13.60
  -2  -5  -6  167.48   13.60
  -2  -5  -6  167.98   15.70
   2   5   6  170.08   11.30
   2   5   6  159.18   15.00
   2   5   6  160.78   11.10
   2   5   6  168.68   13.30
  -3  -5  -6  865.61   49.40
  -3  -5  -6  821.52   51.79
  -3  -5  -6  876.11   50.49
  -3  -5  -6  849.61   49.70
  -3  -5  -6  850.01   51.39
  -3  -5  -6  802.02   49.80
   3   5   6  758.12   48.20
   3   5   6  747.73   48.70
   3   5   6  790.92   47.70
   3   5   6  854.11   48.60
   3   5   6  884.91   51.99
   3   5   6  904.61   48.00
  -4  -5  -6  115.59   14.50
  -4  -5  -6  129.69   14.10
  -4  -5  -6  113.39   15.50
  -4  -5  -6  118.59   17.70
  -4  -5  -6  106.59   22.30
   4   5   6  113.29    9.00
   4   5   6  113.49   10.50
   4   5   6  108.09   12.00
   4   5   6  108.69   11.30
  -5  -5  -6  158.38   16.70
  -5  -5  -6  153.58   17.30
  -5  -5  -6  178.28   19.00
  -5  -5  -6  123.79   20.60
   5   5   6  122.99   11.70
   5   5   6  114.29    9.30
   4  -6  -6   23.90    3.30
   4  -6  -6   29.10    5.80
   4  -6  -6   22.90    3.70
  -4   6   6   14.00    8.20
   3  -6  -6  145.09   12.70
   3  -6  -6  145.29   11.90
   3  -6  -6  148.29   11.30
   3  -6  -6  146.99   10.60
  -3   6   6  142.09   12.80
  -3   6   6  138.79   13.60
  -3   6   6  123.29   16.30
  -3   6   6  134.19   13.30
   2  -6  -6   13.90    6.60
   2  -6  -6    1.20    7.70
   2  -6  -6   22.50   13.30
   2  -6  -6   10.50    4.10
   2  -6  -6    5.90    7.70
   2  -6  -6   14.90    5.30
   2  -6  -6    7.00    4.30
  -2   6   6    4.40    4.40
  -2   6   6    1.30    5.80
  -2   6   6    7.40    4.80
  -2   6   6    8.70    3.80
  -2   6   6   19.90    8.40
  -2   6   6    0.10    3.80
  -2   6   6    6.30    2.90
   1  -6  -6    9.70    5.60
   1  -6  -6   18.90    5.70
   1  -6  -6   19.90    7.90
   1  -6  -6   49.20   14.20
   1  -6  -6   23.90    7.90
   1  -6  -6   28.90    6.50
  -1   6   6   30.40    6.80
  -1   6   6   17.90    3.20
  -1   6   6   19.50    5.10
  -1   6   6   27.00    5.20
  -1   6   6   21.50    4.00
  -1   6   6   36.90    6.70
  -1   6   6   16.50    4.10
  -1   6   6   27.90    5.30
   0  -6  -6   31.20    7.10
   0  -6  -6   17.60    5.60
   0   6   6   32.90    5.30
   0   6   6   24.40    4.90
   0   6   6   20.50    4.10
   0   6   6   25.30    3.50
   0   6   6   18.40    3.00
   0   6   6   25.70    4.60
  -1  -6  -6    2.20    5.40
  -1  -6  -6    4.90    3.90
  -1  -6  -6   -1.50    3.50
  -1  -6  -6    9.50    5.30
  -1  -6  -6   -4.60    5.20
  -1  -6  -6    0.80    5.40
   1   6   6   -0.10    3.20
   1   6   6   -4.10    3.90
   1   6   6    0.70    4.90
   1   6   6    0.50    3.30
   1   6   6    1.20    3.30
   1   6   6   -3.60    2.70
   1   6   6    4.60    2.50
  -2  -6  -6  194.98   14.50
  -2  -6  -6  172.78   19.00
  -2  -6  -6  175.28   14.30
  -2  -6  -6  180.98   15.60
  -2  -6  -6  184.98   18.00
  -2  -6  -6  192.48   15.40
   2   6   6  149.79   16.50
   2   6   6  160.58   15.50
   2   6   6  178.28   15.10
   2   6   6  197.08   16.60
   2   6   6  191.18   12.30
  -3  -6  -6   85.79   13.10
  -3  -6  -6   78.39   16.20
  -3  -6  -6   74.09   13.90
  -3  -6  -6   78.19   11.20
  -3  -6  -6   78.69   13.20
   3   6   6   73.69    9.20
   3   6   6   68.59   11.30
   3   6   6   82.79   13.40
   3   6   6   95.99   11.00
  -4  -6  -6   29.40   10.40
  -4  -6  -6   29.30   11.80
  -4  -6  -6   24.70    7.90
  -4  -6  -6   46.70   11.20
  -4  -6  -6   21.70   11.70
  -4  -6  -6   11.50    7.50
   4   6   6   13.50    5.60
   4   6   6   25.10    4.60
   4   6   6   35.50    5.60
   4   6   6   26.80   19.70
   4   6   6   19.70    5.80
  -5  -6  -6   22.70    9.90
  -5  -6  -6   31.30   11.50
  -5  -6  -6   38.00    8.60
  -5  -6  -6   27.40   10.00
   5   6   6   28.60    5.10
   5   6   6   29.00    4.60
   4  -7  -6   43.20    6.00
   4  -7  -6   39.60    4.80
   4  -7  -6   42.20    4.80
  -4   7   6   34.00    8.40
  -4   7   6   37.30    7.10
  -4   7   6   51.29    8.00
   3  -7  -6  362.76   22.40
   3  -7  -6  383.56   22.60
   3  -7  -6  372.66   21.90
   3  -7  -6  363.46   22.80
  -3   7   6  352.76   23.60
  -3   7   6  378.16   25.70
  -3   7   6  378.56   23.40
  -3   7   6  321.47   23.70
   2  -7  -6   -0.80    5.40
   2  -7  -6    4.20    4.80
   2  -7  -6    2.00    3.80
   2  -7  -6    5.20    7.20
   2  -7  -6    9.00    6.90
   2  -7  -6    6.80    5.10
  -2   7   6    2.70    3.80
  -2   7   6    3.20    7.00
  -2   7   6    1.70    6.30
  -2   7   6    4.80    4.20
  -2   7   6    2.90    4.00
  -2   7   6    5.90    6.30
  -2   7   6    9.20    9.80
   1  -7  -6    3.90    3.80
   1  -7  -6   12.30    9.50
   1  -7  -6   23.50   14.00
   1  -7  -6   10.30    5.60
   1  -7  -6   16.40    7.00
   1  -7  -6    4.00    6.90
  -1   7   6   10.10    6.10
  -1   7   6    4.00    3.20
  -1   7   6   10.80    5.70
  -1   7   6   10.50    5.40
  -1   7   6    2.10    3.70
  -1   7   6    4.60    6.60
  -1   7   6    4.90    4.40
   0  -7  -6  363.56   25.40
   0  -7  -6  402.96   24.80
   0  -7  -6  338.27   23.10
   0  -7  -6  357.56   24.90
   0   7   6  374.86   22.20
   0   7   6  386.26   22.90
   0   7   6  373.26   23.60
   0   7   6  390.76   22.50
   0   7   6  347.87   25.00
   0   7   6  351.86   22.90
   0   7   6  357.56   22.80
   0   7   6  377.56   23.60
   0   7   6  405.06   23.10
  -1  -7  -6    3.20    4.30
  -1  -7  -6   10.20    6.40
  -1  -7  -6   13.00    5.40
  -1  -7  -6    5.00    7.50
  -1  -7  -6   14.80    9.10
  -1  -7  -6   -0.80    6.70
   1   7   6    3.60    5.30
   1   7   6    6.70    3.90
   1   7   6    5.10    3.70
   1   7   6    9.50    6.30
   1   7   6    2.50    4.30
   1   7   6   10.10    4.60
   1   7   6   10.20    7.50
   1   7   6    6.20    5.60
   1   7   6    4.30    4.00
   1   7   6   -0.50    8.10
  -2  -7  -6  258.97   18.90
  -2  -7  -6  274.07   20.60
  -2  -7  -6  258.17   20.50
  -2  -7  -6  282.87   18.70
  -2  -7  -6  257.57   17.70
  -2  -7  -6  248.48   18.30
   2   7   6  242.58   17.50
   2   7   6  244.38   21.70
   2   7   6  232.58   18.50
   2   7   6  293.77   20.60
   2   7   6  265.17   21.00
   2   7   6  268.17   20.80
  -3  -7  -6   32.40    9.70
  -3  -7  -6   33.30    7.20
  -3  -7  -6   28.00   10.10
  -3  -7  -6   43.20    8.10
  -3  -7  -6   48.00    9.90
  -3  -7  -6   36.00    8.30
   3   7   6   46.20    9.40
   3   7   6   55.59   12.30
   3   7   6   29.40    7.00
  -4  -7  -6    0.70   11.20
  -4  -7  -6   14.60    7.20
  -4  -7  -6   22.70   12.10
  -4  -7  -6   27.40   10.50
  -4  -7  -6   22.40    8.50
   4   7   6   22.90    5.10
   4   7   6   16.10   16.20
   4   7   6   26.50    5.70
   4   7   6   15.00    5.40
  -5  -7  -6   16.90    7.70
  -5  -7  -6   20.00    6.80
   5   7   6   23.30    3.80
   4  -8  -6    0.70    2.40
  -4   8   6    5.40    6.00
  -4   8   6   -6.90    6.00
   3  -8  -6   23.00    5.10
   3  -8  -6   24.40    4.30
   3  -8  -6   31.80    5.60
  -3   8   6   18.30    6.90
  -3   8   6   16.00    6.30
  -3   8   6   26.40    5.10
  -3   8   6   30.90    8.00
  -3   8   6   15.70    7.10
   2  -8  -6  214.58   14.40
   2  -8  -6  176.98   15.40
   2  -8  -6  230.18   16.00
   2  -8  -6  200.28   16.10
   2  -8  -6  189.78   14.10
  -2   8   6  171.28   15.10
  -2   8   6  231.68   19.70
  -2   8   6  212.68   19.90
  -2   8   6  213.38   15.00
  -2   8   6  223.38   15.50
  -2   8   6  190.78   15.20
   1  -8  -6  114.29   12.20
   1  -8  -6  128.59   12.60
   1  -8  -6  113.49   12.70
  -1   8   6  131.29    9.90
  -1   8   6  112.79   13.30
  -1   8   6  121.79   11.40
  -1   8   6  116.29   11.00
   0  -8  -6  183.08   28.70
   0  -8  -6  197.38   16.30
   0  -8  -6  193.68   16.00
   0  -8  -6  204.58   15.20
   0   8   6  190.88   14.00
   0   8   6  169.28   14.50
   0   8   6  203.18   16.00
   0   8   6  185.38   14.60
   0   8   6  194.68   19.00
   0   8   6  178.68   14.30
   0   8   6  188.28   15.80
   0   8   6  190.38   13.20
   0   8   6  187.28   16.30
  -1  -8  -6  173.58   17.70
  -1  -8  -6  182.18   13.50
  -1  -8  -6  167.68   16.50
  -1  -8  -6  175.88   12.60
  -1  -8  -6  201.48   16.20
   1   8   6  186.28   13.50
   1   8   6  178.18   14.70
   1   8   6  190.68   16.90
   1   8   6  173.38   15.20
   1   8   6  179.98   23.00
   1   8   6  194.78   16.10
   1   8   6  182.98   16.90
  -2  -8  -6  424.96   26.20
  -2  -8  -6  350.56   28.80
  -2  -8  -6  364.56   30.30
  -2  -8  -6  435.56   28.50
  -2  -8  -6  470.55   29.10
  -2  -8  -6  488.15   26.40
  -2  -8  -6  450.75   27.70
  -2  -8  -6  457.65   27.20
   2   8   6  430.76   31.80
   2   8   6  406.96   28.50
   2   8   6  456.85   28.90
   2   8   6  391.96   33.70
  -3  -8  -6  140.49   12.80
  -3  -8  -6  113.69   12.00
  -3  -8  -6  152.98   14.40
  -3  -8  -6   93.09   16.70
  -3  -8  -6  105.59   13.70
  -3  -8  -6  115.89   11.90
   3   8   6  139.69   12.10
   3   8   6  157.18   18.70
   3   8   6  104.79   11.30
  -4  -8  -6   55.79    9.40
  -4  -8  -6   62.79   10.50
  -4  -8  -6   60.49   11.40
   4   8   6   65.49   12.40
   4   8   6   51.89   15.00
   4   8   6   63.99    7.20
   4   8   6   66.79    8.50
  -5  -8  -6   54.89    8.60
  -5  -8  -6   44.30    9.00
  -5  -8  -6   74.09   14.70
   5   8   6   61.29    6.40
   5   8   6   75.39    5.90
   3  -9  -6   48.10    6.00
   3  -9  -6   38.80    8.50
   3  -9  -6   57.19    7.60
   3  -9  -6   59.49    5.20
  -3   9   6   27.80    7.90
  -3   9   6   41.20    5.80
  -3   9   6   69.29    8.50
  -3   9   6   43.40    7.90
   2  -9  -6  196.38   16.00
   2  -9  -6  257.07   18.50
   2  -9  -6  240.28   15.60
   2  -9  -6  249.97   16.70
  -2   9   6  242.98   19.20
  -2   9   6  239.18   15.90
  -2   9   6  231.78   17.00
  -2   9   6  227.38   22.20
  -2   9   6  232.48   17.00
   1  -9  -6  427.56   28.60
   1  -9  -6  498.65   28.00
   1  -9  -6  402.56   30.10
   1  -9  -6  508.55   27.60
  -1   9   6  402.16   34.90
  -1   9   6  437.86   27.90
  -1   9   6  477.75   27.60
  -1   9   6  470.15   27.40
  -1   9   6  408.06   31.20
  -1   9   6  481.55   29.30
  -1   9   6  394.06   28.00
   0  -9  -6  423.66   26.10
   0  -9  -6  429.96   26.20
   0  -9  -6  451.35   25.80
   0   9   6  417.16   25.00
   0   9   6  386.06   30.70
   0   9   6  441.86   30.10
   0   9   6  419.26   26.60
   0   9   6  333.47   27.80
   0   9   6  423.26   25.00
   0   9   6  344.57   26.30
   0   9   6  357.66   43.80
   0   9   6  403.96   29.30
  -1  -9  -6  222.38   18.30
  -1  -9  -6  226.38   15.60
  -1  -9  -6  224.48   18.00
  -1  -9  -6  246.18   18.40
  -1  -9  -6  224.88   15.10
   1   9   6  233.68   19.90
   1   9   6  242.48   18.30
   1   9   6  223.58   16.60
   1   9   6  227.78   20.40
   1   9   6  243.88   21.90
  -2  -9  -6   83.89   12.90
  -2  -9  -6   76.49    9.00
  -2  -9  -6   66.79   10.20
  -2  -9  -6   72.19    9.20
  -2  -9  -6   75.29    7.90
  -2  -9  -6   76.19   10.40
   2   9   6   72.09   14.20
   2   9   6   69.09   15.10
   2   9   6   67.69   12.10
   2   9   6   91.19   13.30
  -3  -9  -6 1231.08   67.59
  -3  -9  -6 1100.09   68.49
   3   9   6 1197.08   70.09
   3   9   6 1194.28   70.89
   3   9   6 1248.88   68.19
   3   9   6 1091.59   66.99
  -4  -9  -6   93.59   14.20
  -4  -9  -6  131.89   19.00
  -4  -9  -6  123.79    9.90
  -4  -9  -6   97.89   12.10
   4   9   6  125.09   10.20
   4   9   6   91.19   18.40
   4   9   6  102.09   18.00
  -5  -9  -6   52.99    9.70
  -5  -9  -6   76.59    6.90
   5   9   6   64.29    6.70
   5   9   6   70.19    5.50
   3 -10  -6   12.70    2.70
  -3  10   6   13.30    4.00
  -3  10   6    7.50    8.90
   2 -10  -6   71.29    8.30
   2 -10  -6   75.29    7.20
   2 -10  -6   80.39    7.60
   2 -10  -6   66.89   10.00
  -2  10   6   65.89   10.60
  -2  10   6   65.89    8.80
  -2  10   6   78.29   14.30
  -2  10   6   87.19   17.10
  -2  10   6   65.19    8.50
   1 -10  -6  116.99   17.90
   1 -10  -6  158.48   12.00
   1 -10  -6  150.48   10.90
   1 -10  -6  138.89   12.30
  -1  10   6  133.19   11.60
  -1  10   6  118.99   14.80
  -1  10   6  142.09   14.60
  -1  10   6  117.69   13.90
  -1  10   6  133.09   11.30
   0 -10  -6  173.48   13.60
   0 -10  -6  167.48   13.20
   0 -10  -6  191.58   15.80
   0  10   6  178.98   13.40
   0  10   6  171.98   17.20
   0  10   6  188.88   25.60
   0  10   6  192.28   15.50
   0  10   6  140.69   14.40
   0  10   6  169.08   18.00
  -1 -10  -6   49.99    7.50
  -1 -10  -6   60.59    9.10
  -1 -10  -6   51.29    8.40
  -1 -10  -6   39.90    7.90
  -1 -10  -6   49.80    6.70
   1  10   6   17.70   14.70
   1  10   6   55.39   11.10
   1  10   6   38.90   11.50
   1  10   6   61.59   11.00
   1  10   6   50.29   11.30
   1  10   6   66.49   11.20
  -2 -10  -6    0.70    3.40
  -2 -10  -6    8.80    8.10
  -2 -10  -6    5.40    6.20
   2  10   6    2.10    4.90
   2  10   6    3.00    7.30
   2  10   6    6.30    9.20
   2  10   6    9.70    8.20
  -3 -10  -6   -6.90    7.00
  -3 -10  -6    3.40    4.00
  -3 -10  -6    2.30    2.90
  -3 -10  -6   -4.60    6.10
  -3 -10  -6   -5.80    5.10
   3  10   6    0.20    3.90
   3  10   6  -10.10   14.00
   3  10   6    4.30    9.80
   3  10   6   -1.00    7.20
  -4 -10  -6   19.80    8.30
  -4 -10  -6    8.90    3.20
  -4 -10  -6    4.80    6.10
  -4 -10  -6   12.10    3.50
   4  10   6   21.60    7.50
   4  10   6   14.70    4.40
   4  10   6   10.50    2.90
   4  10   6    4.80    9.30
   2 -11  -6    3.60    3.30
   2 -11  -6    6.40    2.90
   2 -11  -6    4.60    3.20
  -2  11   6    1.30   12.70
  -2  11   6    2.50    3.40
  -2  11   6    5.90    6.80
  -1  11   6    0.70    5.00
  -1  11   6    3.70    5.90
  -1  11   6   10.20    8.40
  -1  11   6    8.30    4.80
   0 -11  -6  173.58   12.40
   0 -11  -6  162.68   13.40
   0 -11  -6  177.08   14.80
   0  11   6  177.98   13.30
   0  11   6  196.48   24.30
   0  11   6  185.78   15.50
   0  11   6  167.48   16.50
  -1 -11  -6   -1.30    3.60
  -1 -11  -6   10.60    5.20
  -1 -11  -6   -4.50    4.20
   1  11   6  -10.80    9.70
   1  11   6   -5.30   11.80
   1  11   6    7.60    6.60
   1  11   6    4.70   11.00
  -2 -11  -6   11.90    3.00
  -2 -11  -6    4.00    4.90
  -2 -11  -6    4.50    3.40
   2  11   6   -4.90    7.70
   2  11   6    8.80    9.60
   2  11   6    4.50    8.70
  -3 -11  -6    1.40    2.80
  -3 -11  -6   -1.70    2.40
  -3 -11  -6    4.90    3.40
  -3 -11  -6   -8.30    6.60
   3  11   6   12.50   10.80
   3  11   6    0.90    8.00
   3  11   6    2.90    3.80
   3  11   6  -11.80    7.00
  -4 -11  -6   -2.30    2.10
  -4 -11  -6   -6.50    6.30
   4  11   6   -4.40    2.80
   1 -12  -6   54.09    5.90
   1 -12  -6   65.39    5.70
  -1  12   6   51.39    7.20
  -1  12   6   47.60    8.50
   0 -12  -6   31.10    5.40
   0 -12  -6   26.60    4.20
   0  12   6   26.30    7.80
   0  12   6   18.80   16.60
   0  12   6   25.90    6.40
  -1 -12  -6   30.50    5.30
  -1 -12  -6   25.10    4.40
   1  12   6   31.60   10.40
   1  12   6   33.20    7.60
   1  12   6   16.80   11.00
  -2 -12  -6   -1.70    4.50
  -2 -12  -6    1.30    3.60
  -2 -12  -6    7.40    6.30
   2  12   6    6.20    8.10
   2  12   6    4.00    6.60
  -3 -12  -6    6.70    2.00
  -3 -12  -6    2.20    3.60
  -3 -12  -6   17.10    5.40
   3  12   6   17.30    6.80
   3  12   6   17.30   11.20
   3  12   6    7.30    4.70
   0 -13  -6  104.49    6.90
   0 -13  -6   86.99    7.30
   0  13   6   72.59   10.50
   0  13   6  102.79   20.50
  -1 -13  -6   71.99    7.60
  -1 -13  -6   61.99    6.00
   1  13   6   56.19    8.70
  -2 -13  -6   61.79    9.20
   2  13   6   90.79   11.00
   2  13   6   81.09    9.40
   2  10  -7   16.40    2.40
  -2 -10   7   24.80    2.50
   1  10  -7   -7.60   10.00
   1  10  -7    0.90    2.60
   1  10  -7   -8.40    7.00
  -1 -10   7    2.60    1.50
  -1 -10   7    0.80    1.60
  -1 -10   7   -0.30    1.50
   0  10  -7    7.30   14.00
   0  10  -7   20.90   15.70
   0  10  -7   31.90    5.30
   0  10  -7   55.29   11.50
   0 -10   7   36.90    3.30
   0 -10   7   26.80    9.10
   0 -10   7   31.20    3.10
  -3  -9   7    0.20    1.90
   2   9  -7   41.70   28.20
   2   9  -7   13.10   10.10
   2   9  -7   23.50    4.80
  -2  -9   7   11.70    2.10
  -2  -9   7   16.70    2.70
  -2  -9   7    8.30    3.40
   1   9  -7   21.00    8.00
   1   9  -7   15.40    3.90
   1   9  -7    8.80   12.00
   1   9  -7   10.20   13.70
   1   9  -7  -32.10   29.50
  -1  -9   7   15.70    4.70
  -1  -9   7   19.10    3.20
  -1  -9   7   12.30    2.10
   0   9  -7  -15.00   15.70
   0   9  -7   -3.30   12.40
   0   9  -7   -2.70    7.60
   0   9  -7    3.00    4.30
   0   9  -7    7.60   10.80
   0  -9   7    2.00    2.00
   0  -9   7   -5.60    4.50
  -1   9  -7   10.20    8.60
  -1   9  -7  -22.10   14.20
  -1   9  -7    4.10    8.50
   1  -9   7    3.30    1.50
   1  -9   7   -0.50    5.60
   1  -9   7    2.50    2.00
   1  -9   7    3.60    5.40
   3   8  -7   54.99   11.80
   3   8  -7   71.29    5.70
   3   8  -7   79.19    9.60
  -3  -8   7   54.69    4.90
  -3  -8   7   60.49    6.30
   2   8  -7   11.70   19.60
   2   8  -7  -20.00   16.90
   2   8  -7   17.20    8.30
  -2  -8   7    7.40    3.10
  -2  -8   7    0.10    2.80
  -2  -8   7   12.20    3.40
  -2  -8   7   11.60    3.00
   1   8  -7   76.99   10.70
   1   8  -7   95.19   15.80
   1   8  -7   60.89   29.20
   1   8  -7  102.99   18.30
   1   8  -7   60.49   16.30
  -1  -8   7   90.19    6.90
  -1  -8   7   95.79    6.60
  -1  -8   7   81.39    7.10
  -1  -8   7   89.09    5.90
  -1  -8   7   73.19    8.60
   0   8  -7   22.00   11.90
   0   8  -7   48.50   13.10
   0   8  -7   45.10   11.10
   0   8  -7   12.50   18.40
   0  -8   7   41.70    4.50
   0  -8   7   36.00    4.80
   0  -8   7   35.90    4.30
   0  -8   7   39.50    4.40
   0  -8   7   38.70    7.20
  -1   8  -7   39.60   13.40
   1  -8   7   39.30    7.00
   1  -8   7   39.80    4.70
   1  -8   7   37.10    6.50
  -2   8  -7  152.98   24.90
  -2   8  -7  128.49   23.40
  -2   8  -7  170.18   16.10
  -2   8  -7  148.49   16.70
   2  -8   7  164.58   11.50
   2  -8   7  170.78    9.90
   2  -8   7  162.48   10.40
   4   7  -7   34.70    4.80
   4   7  -7   37.70    3.90
  -4  -7   7   27.50    5.30
   3   7  -7   46.50    5.60
   3   7  -7   33.80   14.20
   3   7  -7   41.90    6.70
  -3  -7   7   25.70    4.50
  -3  -7   7   34.40    6.40
  -3  -7   7   34.80    4.40
   2   7  -7  114.19   10.70
   2   7  -7  116.69   14.60
   2   7  -7   71.39   16.40
   2   7  -7   84.19   19.50
  -2  -7   7  102.89    8.00
  -2  -7   7  106.39    8.80
  -2  -7   7  110.99    7.70
  -2  -7   7  120.79    9.40
  -2  -7   7  112.39    7.30
   1   7  -7   39.70    7.00
   1   7  -7   55.69   12.10
   1   7  -7   18.00   14.20
   1   7  -7   65.39   20.20
   1   7  -7   25.20   17.30
  -1  -7   7   39.80    4.50
  -1  -7   7   34.00    4.90
  -1  -7   7   34.10    7.10
  -1  -7   7   41.20    5.00
  -1  -7   7   43.60    5.40
   0   7  -7   98.59   18.20
   0   7  -7  146.39   21.00
   0   7  -7  125.89   19.70
   0  -7   7  112.29    7.80
   0  -7   7  104.69    8.10
   0  -7   7  118.79    7.80
   0  -7   7   97.69    8.90
  -1   7  -7  124.09   23.90
  -1   7  -7  151.18   21.60
  -1   7  -7  132.49   18.60
   1  -7   7  132.89    9.80
   1  -7   7  152.68    9.80
   1  -7   7  155.38    9.40
   1  -7   7  123.49   11.00
   1  -7   7  156.48   14.60
  -2   7  -7   75.19   11.30
  -2   7  -7   75.39   16.60
  -2   7  -7   64.09   11.40
  -2   7  -7   64.29   18.00
   2  -7   7   58.09    7.50
   2  -7   7   71.99    6.20
   2  -7   7   79.19    6.40
  -3   7  -7   72.79   11.40
  -3   7  -7  108.19   15.30
   3  -7   7  111.29    7.60
   3  -7   7   89.69    9.80
   3  -7   7  103.79    6.60
   4   6  -7   25.70    3.90
   4   6  -7   25.00    4.80
   3   6  -7   36.70    6.90
   3   6  -7   25.60   16.40
   3   6  -7   38.00    6.40
  -3  -6   7   36.30    5.30
  -3  -6   7   42.20    5.60
   2   6  -7   64.89   13.20
   2   6  -7   57.69   16.00
   2   6  -7   93.29   10.30
   2   6  -7   55.19   19.40
  -2  -6   7   88.59    6.60
  -2  -6   7   97.09    9.20
  -2  -6   7   88.99    8.50
  -2  -6   7   96.39    7.00
  -2  -6   7   85.19   10.30
  -2  -6   7   82.89    6.80
   1   6  -7  156.68   16.00
   1   6  -7  188.78   29.10
   1   6  -7  167.38   19.90
   1   6  -7  168.98   31.10
   1   6  -7  129.39   24.90
   1   6  -7  221.88   23.40
   1   6  -7  198.68   13.50
  -1  -6   7  189.48   13.60
  -1  -6   7  174.78   15.30
  -1  -6   7  143.69   13.30
  -1  -6   7  171.58   11.70
  -1  -6   7  192.08   11.60
  -1  -6   7  180.88   11.30
  -1  -6   7  181.28   11.00
  -1  -6   7  172.78   11.30
   0   6  -7   49.10   12.50
   0   6  -7   36.20    6.50
   0   6  -7   44.20   18.90
   0   6  -7   48.80   13.10
   0   6  -7   52.39   14.50
   0  -6   7   43.20    6.20
   0  -6   7   50.09    4.70
   0  -6   7   59.39    9.00
   0  -6   7   55.79    5.40
   0  -6   7   35.70    7.40
   0  -6   7   41.70    7.90
   0  -6   7   59.69    7.70
   0  -6   7   50.59    5.90
  -1   6  -7  635.14   43.00
  -1   6  -7  670.13   41.20
  -1   6  -7  632.34   41.80
  -1   6  -7  646.64   47.50
   1  -6   7  644.54   35.80
   1  -6   7  635.24   35.50
   1  -6   7  599.24   37.60
   1  -6   7  607.74   36.70
   1  -6   7  544.85   36.50
   1  -6   7  625.24   35.40
  -2   6  -7   61.39   11.10
  -2   6  -7   76.79   10.00
  -2   6  -7   35.60   17.90
  -2   6  -7   81.59   18.50
  -2   6  -7   65.19   11.30
   2  -6   7   63.39    6.40
   2  -6   7   70.19    9.00
   2  -6   7   58.89    8.00
   2  -6   7   65.19    5.80
  -3   6  -7   93.29   17.00
  -3   6  -7   73.79   12.10
  -3   6  -7   92.49   10.50
   3  -6   7  102.29    7.70
   3  -6   7   96.49    6.80
   3  -6   7   94.49    8.10
   3  -6   7   91.19    8.90
   4   5  -7    4.40    5.00
   4   5  -7    1.10    2.20
  -4  -5   7   -6.10    4.90
   3   5  -7    4.40    3.40
   3   5  -7    3.90    6.10
   3   5  -7    8.40   16.70
  -3  -5   7   14.80    5.80
  -3  -5   7    2.60    3.90
  -3  -5   7    6.70    3.40
   2   5  -7    3.90   18.00
   2   5  -7   -1.20    3.10
   2   5  -7    7.70    5.20
   2   5  -7    3.10   15.10
   2   5  -7   49.99   30.90
   2   5  -7    0.50    6.90
  -2  -5   7   -4.60    6.10
  -2  -5   7    2.20    2.00
  -2  -5   7    1.80    6.80
  -2  -5   7    2.50    5.80
  -2  -5   7    1.70    2.70
  -2  -5   7   -6.80    3.60
  -2  -5   7   -1.00    3.10
   1   5  -7    6.30   11.60
   1   5  -7    6.40   22.00
   1   5  -7    8.20    3.20
   1   5  -7    4.30   13.30
   1   5  -7   16.20   19.70
   1   5  -7   16.10    9.40
   1   5  -7   18.30   20.30
  -1  -5   7    5.20    2.70
  -1  -5   7    8.30    1.90
  -1  -5   7   -0.50    3.70
  -1  -5   7    3.70    3.90
  -1  -5   7    1.90    3.40
  -1  -5   7    7.80    2.50
   0   5  -7  167.88   24.00
   0   5  -7  208.38   25.70
   0   5  -7  164.58   31.00
   0   5  -7  204.38   25.70
   0  -5   7  209.28   12.70
   0  -5   7  174.38   14.00
   0  -5   7  175.48   14.00
   0  -5   7  186.38   12.70
   0  -5   7  193.58   15.00
   0  -5   7  204.38   11.80
   0  -5   7  178.48   12.40
   0  -5   7  223.38   14.50
   0  -5   7  198.48   12.40
   0  -5   7  204.28   12.30
  -1   5  -7   56.79   15.60
  -1   5  -7   54.09   11.70
  -1   5  -7   51.39   12.50
  -1   5  -7   57.79   13.70
   1  -5   7   50.19    6.10
   1  -5   7   51.79    6.10
   1  -5   7   60.29   10.70
   1  -5   7   46.90    7.80
   1  -5   7   49.10    5.50
   1  -5   7   55.09    5.40
  -2   5  -7  403.26   36.00
  -2   5  -7  408.46   29.50
  -2   5  -7  362.46   43.70
  -2   5  -7  393.86   28.80
  -2   5  -7  396.36   26.30
   2  -5   7  418.16   25.10
   2  -5   7  389.76   25.10
   2  -5   7  418.26   24.00
   2  -5   7  413.06   23.60
  -3   5  -7   13.60   10.60
  -3   5  -7    9.70    8.30
  -3   5  -7    9.10    6.50
   3  -5   7    6.30    2.90
   3  -5   7    6.10    4.30
   3  -5   7    0.50    3.30
   3  -5   7    3.30    4.20
  -4   5  -7   19.00    4.80
  -4   5  -7   16.00    5.80
   4  -5   7   10.00    3.50
   4  -5   7    5.20    2.30
   4  -5   7    0.60    4.90
   5   4  -7   -7.20    6.60
   4   4  -7   57.69    6.40
   4   4  -7   52.49   10.10
   3   4  -7   12.70    7.00
   3   4  -7   -5.50    6.20
   3   4  -7    3.70    3.40
  -3  -4   7    2.90    3.40
  -3  -4   7    3.70    4.90
  -3  -4   7    2.60    2.40
  -3  -4   7   -2.40    5.00
   2   4  -7   75.89   30.30
   2   4  -7   54.99   19.10
   2   4  -7   83.19   12.20
  -2  -4   7   86.29    7.50
  -2  -4   7  100.49   10.20
  -2  -4   7   97.79   10.70
  -2  -4   7  104.79    7.40
  -2  -4   7   73.49    8.00
  -2  -4   7   92.49    6.40
   1   4  -7  135.79   21.60
   1   4  -7  142.79   15.40
   1   4  -7  167.18   10.50
   1   4  -7  193.48   17.00
   1   4  -7  163.38   26.50
   1   4  -7  172.78   24.30
   1   4  -7  174.78   32.90
  -1  -4   7  138.09   11.40
  -1  -4   7  169.58   11.70
  -1  -4   7  163.38   11.00
  -1  -4   7  144.99   11.80
  -1  -4   7  167.28   10.10
  -1  -4   7  157.98   11.00
  -1  -4   7  159.88   10.00
   0   4  -7    7.10   12.60
   0   4  -7   29.60   18.00
   0   4  -7   20.40   20.30
   0   4  -7    1.00   11.50
   0   4  -7   14.90    3.00
   0   4  -7   15.30   13.30
   0   4  -7   21.40   11.80
   0   4  -7   20.80   13.80
   0  -4   7   15.30    3.50
   0  -4   7   15.40    3.30
   0  -4   7   16.30    3.00
   0  -4   7   14.00    3.40
   0  -4   7   23.40    3.50
   0  -4   7   10.40    2.50
   0  -4   7   11.40    6.00
   0  -4   7   11.40    3.50
   0  -4   7   19.10    3.70
  -1   4  -7 1269.77   73.69
  -1   4  -7 1239.68   72.49
  -1   4  -7 1250.37   72.29
  -1   4  -7 1133.59   70.39
  -1   4  -7 1226.08   76.49
   1  -4   7 1259.77   67.59
   1  -4   7 1173.28   69.39
   1  -4   7 1105.19   69.49
   1  -4   7 1236.18   68.19
   1  -4   7 1216.68   68.09
   1  -4   7 1126.59   68.19
   1  -4   7 1130.69   68.19
   1  -4   7 1212.08   67.79
   1  -4   7 1263.97   68.29
   1  -4   7 1140.19   68.59
   1  -4   7 1254.07   67.79
   1  -4   7 1272.57   68.59
  -2   4  -7  236.28   36.00
  -2   4  -7  166.88   23.50
  -2   4  -7  193.78   16.70
  -2   4  -7  186.58   19.40
  -2   4  -7  200.78   31.90
  -2   4  -7  192.38   20.60
   2  -4   7  174.98   13.10
   2  -4   7  185.28   11.90
   2  -4   7  186.68   12.30
   2  -4   7  183.68   13.60
   2  -4   7  188.28   14.30
  -3   4  -7  262.47   18.60
  -3   4  -7  217.48   22.70
  -3   4  -7  242.58   24.50
  -3   4  -7  253.67   20.60
   3  -4   7  270.27   15.60
   3  -4   7  272.67   16.10
   3  -4   7  220.98   17.40
   3  -4   7  256.37   16.70
  -4   4  -7  115.89   11.30
  -4   4  -7   92.09   16.80
  -4   4  -7  124.59   15.00
  -4   4  -7  113.59   15.30
  -4   4  -7  122.59   13.10
   4  -4   7  140.09    9.50
   4  -4   7  139.99   10.20
   4  -4   7  134.99    8.70
   5   3  -7    0.30    1.90
   4   3  -7   24.40    3.90
   4   3  -7   30.90    7.30
   4   3  -7   25.60    7.80
   3   3  -7  611.04   35.50
   3   3  -7  598.54   34.10
   3   3  -7  572.54   32.50
   3   3  -7  493.35   33.20
   3   3  -7  557.54   31.90
  -3  -3   7  519.85   31.60
  -3  -3   7  527.55   32.80
  -3  -3   7  551.94   34.00
   2   3  -7  103.89   13.60
   2   3  -7  101.69   29.60
   2   3  -7   57.59   19.60
   2   3  -7  100.79   16.70
   2   3  -7   97.59   11.20
   2   3  -7   57.99   18.80
  -2  -3   7  102.89    6.80
  -2  -3   7   96.89    7.50
  -2  -3   7  119.79    9.60
  -2  -3   7   95.39    8.40
  -2  -3   7  102.89    9.70
  -2  -3   7   98.59    7.90
  -2  -3   7  108.89   10.20
   1   3  -7  534.85   38.70
   1   3  -7  505.35   34.00
   1   3  -7  448.96   42.00
   1   3  -7  540.35   44.80
   1   3  -7  543.05   30.50
  -1  -3   7  546.15   30.60
  -1  -3   7  553.34   31.20
  -1  -3   7  546.05   30.70
  -1  -3   7  589.14   31.20
  -1  -3   7  517.15   31.20
  -1  -3   7  523.65   30.60
   0   3  -7  701.43   40.40
   0   3  -7  660.93   46.50
   0   3  -7  692.23   47.30
   0  -3   7  777.02   40.70
   0  -3   7  659.33   40.50
   0  -3   7  727.33   41.50
   0  -3   7  698.03   40.70
   0  -3   7  731.23   40.60
   0  -3   7  754.02   40.90
   0  -3   7  731.83   40.60
  -1   3  -7  365.66   28.10
  -1   3  -7  384.96   29.70
  -1   3  -7  361.66   32.90
  -1   3  -7  393.46   30.20
  -1   3  -7  386.76   34.40
  -1   3  -7  365.26   34.00
   1  -3   7  422.36   23.00
   1  -3   7  352.46   25.80
   1  -3   7  373.26   24.00
   1  -3   7  388.76   22.80
   1  -3   7  383.86   22.80
   1  -3   7  397.86   22.60
   1  -3   7  393.36   23.00
   1  -3   7  368.06   22.60
   1  -3   7  399.46   23.80
   1  -3   7  395.66   22.30
   1  -3   7  388.66   22.60
   1  -3   7  394.86   22.50
  -2   3  -7  621.84   42.70
  -2   3  -7  665.03   39.40
  -2   3  -7  644.14   39.00
  -2   3  -7  582.94   49.70
  -2   3  -7  615.14   40.90
  -2   3  -7  611.44   41.00
  -2   3  -7  634.74   54.79
  -2   3  -7  647.04   41.60
   2  -3   7  659.53   38.00
   2  -3   7  663.53   37.90
   2  -3   7  685.53   37.10
   2  -3   7  648.64   36.70
   2  -3   7  628.44   37.10
  -3   3  -7  330.07   23.70
  -3   3  -7  328.27   24.60
  -3   3  -7  320.17   22.60
  -3   3  -7  327.07   26.60
  -3   3  -7  325.97   22.50
  -3   3  -7  313.57   29.10
   3  -3   7  354.36   20.10
   3  -3   7  327.37   20.60
   3  -3   7  281.37   25.60
   3  -3   7  340.97   19.60
   3  -3   7  308.37   21.50
  -4   3  -7  109.69   16.20
  -4   3  -7  125.79   18.00
  -4   3  -7   87.99   17.90
   4  -3   7  130.39   10.90
   4  -3   7  140.99    9.70
   4  -3   7  107.99   10.70
   5   2  -7   12.00    2.10
   4   2  -7   53.49    9.20
   4   2  -7   40.40    8.40
   4   2  -7   49.00    8.80
   4   2  -7   58.49   10.20
   4   2  -7   55.19    6.60
   3   2  -7  391.86   26.10
   3   2  -7  392.36   22.70
   3   2  -7  355.06   21.70
   3   2  -7  332.47   23.40
   3   2  -7  387.76   25.10
  -3  -2   7  367.96   23.90
   2   2  -7    9.80   18.20
   2   2  -7   58.99   10.70
   2   2  -7   84.79   15.30
   2   2  -7   57.29    9.20
   2   2  -7   64.49    9.90
   2   2  -7   70.39   28.50
   2   2  -7   42.40    8.60
   2   2  -7   44.60    4.30
   2   2  -7   33.50   18.20
  -2  -2   7   45.40    5.40
  -2  -2   7   54.39    7.20
  -2  -2   7   48.50    7.10
  -2  -2   7   57.09    4.50
  -2  -2   7   48.00    5.10
  -2  -2   7   46.80    6.30
   1   2  -7  102.59   15.50
   1   2  -7   69.29   15.40
   1   2  -7   93.79    6.10
   1   2  -7   51.39   19.30
  -1  -2   7   90.79    6.80
  -1  -2   7   90.19    6.80
  -1  -2   7   98.29    7.00
  -1  -2   7   87.79    6.60
  -1  -2   7   97.69    6.40
  -1  -2   7   92.19    6.10
  -1  -2   7   85.69    6.70
   0   2  -7  163.48   24.40
   0   2  -7  188.28   11.60
   0  -2   7  195.68   12.00
   0  -2   7  196.68   12.60
   0  -2   7  202.08   12.10
   0  -2   7  189.38   11.70
   0  -2   7  196.18   11.80
   0  -2   7  200.38   11.80
   0  -2   7  201.58   12.00
  -1   2  -7   98.29   16.60
  -1   2  -7  159.88   33.90
  -1   2  -7  162.08   19.20
  -1   2  -7  107.29   22.40
  -1   2  -7  148.29   27.20
  -1   2  -7  109.59   21.80
   1  -2   7  114.99   10.30
   1  -2   7  133.49    8.60
   1  -2   7  135.29    8.40
   1  -2   7  140.69    9.30
   1  -2   7  128.69    9.20
   1  -2   7  128.69    8.70
   1  -2   7  121.19    9.20
   1  -2   7  139.99    9.10
   1  -2   7  133.89    8.70
   1  -2   7  129.79   11.30
  -2   2  -7  745.03   43.20
  -2   2  -7  738.23   45.40
  -2   2  -7  759.42   43.00
  -2   2  -7  705.63   53.99
  -2   2  -7  740.43   44.20
  -2   2  -7  743.23   45.20
  -2   2  -7  701.63   46.90
  -2   2  -7  720.13   44.90
   2  -2   7  633.94   41.00
   2  -2   7  709.93   40.90
   2  -2   7  660.33   41.40
   2  -2   7  701.63   42.00
   2  -2   7  765.42   42.10
   2  -2   7  753.62   41.20
  -3   2  -7   12.00    9.30
  -3   2  -7   19.50   16.00
  -3   2  -7   11.50    7.60
  -3   2  -7    9.40    6.40
  -3   2  -7   -1.00    6.90
  -3   2  -7   -0.10   12.60
  -3   2  -7    9.00    7.30
   3  -2   7    5.00    4.90
   3  -2   7   -0.70    3.10
   3  -2   7    2.10    3.20
   3  -2   7    2.30    5.00
   3  -2   7    1.10    5.50
  -4   2  -7   78.89   12.10
  -4   2  -7   93.49   14.70
  -4   2  -7   87.39   15.00
   4  -2   7   76.69    7.70
   4  -2   7   89.99    8.50
   4  -2   7   74.19    8.80
   4  -2   7   73.39    9.20
  -5   2  -7   69.19    9.80
  -5   2  -7  115.29    9.70
   5  -2   7   94.79    7.00
   5   1  -7   62.69    5.20
   4   1  -7   16.90    7.60
   4   1  -7   15.20    8.50
   4   1  -7   15.00    3.70
   4   1  -7   17.90    4.80
   4   1  -7    8.60    4.80
   3   1  -7    4.50    5.40
   3   1  -7   -2.30    3.50
   3   1  -7    1.00    8.30
   3   1  -7   29.20   37.20
   3   1  -7    3.30    8.50
  -3  -1   7    0.00    7.80
  -3  -1   7    3.20    5.20
   2   1  -7  230.78   36.10
   2   1  -7  302.57   22.00
   2   1  -7  305.17   17.20
   2   1  -7  325.27   20.10
   2   1  -7  296.87   23.60
   2   1  -7  370.36   49.10
   2   1  -7  296.67   19.20
  -2  -1   7  280.67   18.20
  -2  -1   7  282.57   17.50
  -2  -1   7  299.47   17.90
  -2  -1   7  299.77   18.10
   1   1  -7    8.20    1.30
   1   1  -7    7.10    3.70
   1   1  -7   18.40   14.40
  -1  -1   7    5.60    1.90
  -1  -1   7    7.30    3.40
  -1  -1   7    9.10    2.60
  -1  -1   7    6.00    2.00
  -1  -1   7    5.20    2.00
  -1  -1   7    6.10    2.00
  -1  -1   7    4.90    1.40
   0   1  -7  283.47   29.20
   0   1  -7  309.47   17.70
   0  -1   7  322.27   18.10
   0  -1   7  307.17   17.90
   0  -1   7  297.17   18.70
   0  -1   7  331.27   18.20
   0  -1   7  289.77   18.00
   0  -1   7  335.17   18.10
   0  -1   7  303.77   17.90
  -1   1  -7  230.98   21.40
  -1   1  -7  241.68   23.00
  -1   1  -7  224.18   30.20
  -1   1  -7  216.98   22.30
  -1   1  -7  194.68   29.90
   1  -1   7  203.58   16.70
   1  -1   7  234.48   13.70
   1  -1   7  237.18   13.70
   1  -1   7  245.68   14.30
   1  -1   7  252.07   14.00
   1  -1   7  222.78   15.00
   1  -1   7  206.48   13.60
   1  -1   7  241.08   13.80
  -2   1  -7  270.57   18.70
  -2   1  -7  307.87   36.20
  -2   1  -7  270.37   19.10
  -2   1  -7  212.68   18.90
  -2   1  -7  234.88   21.00
  -2   1  -7  233.48   27.50
  -2   1  -7  249.97   19.20
   2  -1   7  234.18   16.60
   2  -1   7  241.88   14.80
   2  -1   7  190.68   16.80
   2  -1   7  229.78   14.80
   2  -1   7  219.18   14.70
  -3   1  -7  307.57   25.10
  -3   1  -7  290.07   23.90
  -3   1  -7  288.57   21.90
  -3   1  -7  275.47   25.10
  -3   1  -7  305.67   21.10
  -3   1  -7  319.57   22.40
   3  -1   7  311.67   18.90
   3  -1   7  290.77   19.50
   3  -1   7  309.77   20.50
   3  -1   7  313.97   18.60
  -4   1  -7   23.50   18.40
  -4   1  -7   12.20    6.90
  -4   1  -7   11.60   10.20
  -4   1  -7   22.70    8.20
  -4   1  -7   -2.80    9.90
   4  -1   7    6.70    3.70
   4  -1   7   13.90    4.60
   4  -1   7    6.70    3.90
   4  -1   7    7.70    5.10
  -5   1  -7   45.00   10.40
  -5   1  -7   39.20   12.60
   5  -1   7   34.10    5.50
   5   0  -7    3.00    2.00
   5   0  -7    1.40    2.90
   4   0  -7    1.50    3.40
   4   0  -7   -3.10    4.10
   4   0  -7    1.10    4.10
   4   0  -7  -12.50   10.70
   3   0  -7  121.29   33.80
   3   0  -7   76.49    6.10
   3   0  -7   51.19   12.10
  -3   0   7   77.59   13.30
  -3   0   7   62.59    9.70
   2   0  -7   10.70    4.10
   2   0  -7   29.90   24.90
   2   0  -7   12.80    4.30
   2   0  -7   19.30    7.10
   2   0  -7    9.60    8.30
   2   0  -7   17.40    2.60
  -2   0   7   10.80    1.90
  -2   0   7   17.90    2.70
  -2   0   7   12.10    2.60
  -2   0   7   12.50    2.50
   1   0  -7    3.90   13.70
   1   0  -7    5.60    1.20
  -1   0   7    5.10    1.40
  -1   0   7    4.00    2.60
  -1   0   7    4.00    1.30
  -1   0   7    4.80    1.90
  -1   0   7    5.50    1.70
   0   0  -7  298.97   31.50
   0   0  -7  333.87   19.70
   0   0   7  370.56   20.10
   0   0   7  339.17   20.00
   0   0   7  362.76   20.20
   0   0   7  325.97   20.60
   0   0   7  367.06   20.10
   0   0   7  366.56   20.20
  -1   0  -7  581.04   38.00
  -1   0  -7  621.64   43.20
  -1   0  -7  530.05   37.30
  -1   0  -7  522.75   37.40
  -1   0  -7  548.35   36.60
  -1   0  -7  593.54   36.40
   1   0   7  618.14   33.50
   1   0   7  611.74   33.10
   1   0   7  570.74   34.10
   1   0   7  565.54   33.00
   1   0   7  601.34   33.20
   1   0   7  615.14   33.30
   1   0   7  591.74   33.10
  -2   0  -7   61.39    9.10
  -2   0  -7   59.19   11.60
  -2   0  -7   66.49   11.70
  -2   0  -7   63.99   11.30
  -2   0  -7   61.19   11.20
   2   0   7   73.79    7.50
   2   0   7   66.59    6.60
   2   0   7   59.79    9.70
   2   0   7   68.69    6.30
   2   0   7   54.69    9.80
   2   0   7   60.59    6.00
  -3   0  -7   -8.70    7.00
  -3   0  -7    5.50    9.00
  -3   0  -7    5.60    8.10
  -3   0  -7    3.70    5.80
  -3   0  -7    5.50    6.80
   3   0   7    1.10    5.20
   3   0   7   -4.60    3.60
   3   0   7   -8.30    5.20
   3   0   7   -2.80    3.80
   3   0   7    3.30    3.50
  -4   0  -7    2.90    7.30
  -4   0  -7   -6.80    8.70
  -4   0  -7   -8.90    8.40
  -4   0  -7   -3.40    7.40
  -4   0  -7  -15.80    9.70
  -4   0  -7    1.40   14.30
   4   0   7    0.60    4.40
   4   0   7   -2.90    3.70
   4   0   7    6.90    3.80
  -5   0  -7    3.40    8.20
  -5   0  -7   30.60   13.70
  -5   0  -7   10.00    6.50
  -5   0  -7    7.00    6.80
   5   0   7    2.50    4.10
   5   0   7   -1.90    3.20
   5  -1  -7   53.19    6.10
   5  -1  -7   54.79    5.30
   4  -1  -7    9.60    4.20
   4  -1  -7   16.90    4.20
   4  -1  -7   11.80    3.70
   3  -1  -7  417.06   24.90
   3  -1  -7  433.46   24.40
   3  -1  -7  441.46   26.60
   3  -1  -7  370.06   35.20
   3  -1  -7  353.96   23.50
   2  -1  -7  490.05   48.60
   2  -1  -7  472.85   24.70
   2  -1  -7  393.86   27.70
   2  -1  -7  484.05   27.20
   2  -1  -7  396.66   27.40
   2  -1  -7  411.86   25.90
   2  -1  -7  391.06   30.30
  -2   1   7  470.95   27.00
  -2   1   7  401.86   24.80
  -2   1   7  457.55   25.50
  -2   1   7  389.26   24.90
  -2   1   7  470.55   25.30
   1  -1  -7  609.14   32.40
  -1   1   7  573.14   32.70
  -1   1   7  549.65   33.90
  -1   1   7  580.24   33.10
  -1   1   7  548.45   32.50
  -1   1   7  629.84   32.90
  -1   1   7  515.55   32.50
  -1   1   7  599.14   32.70
   0  -1  -7  125.59   19.10
   0  -1  -7  106.69   18.60
   0  -1  -7  123.99    7.30
   0   1   7  129.49    7.80
   0   1   7  125.39    8.10
   0   1   7  122.39    9.10
   0   1   7  125.49    7.70
   0   1   7  127.39    7.80
   0   1   7  114.09    7.90
  -1  -1  -7    6.20    5.60
  -1  -1  -7   -3.10   10.00
  -1  -1  -7   -6.30   11.50
  -1  -1  -7    8.70    7.60
  -1  -1  -7   -4.10    8.90
  -1  -1  -7    2.70    6.60
  -1  -1  -7    1.00   20.20
   1   1   7    2.50    1.30
   1   1   7    7.00    2.50
   1   1   7    5.20    2.20
   1   1   7    3.10    2.90
   1   1   7    5.90    2.70
   1   1   7    7.00    1.60
   1   1   7    4.50    1.70
  -2  -1  -7  731.03   46.10
  -2  -1  -7  741.13   43.10
  -2  -1  -7  765.92   43.20
  -2  -1  -7  738.33   43.10
  -2  -1  -7  676.73   43.20
  -2  -1  -7  730.63   42.70
  -2  -1  -7  729.83   44.40
   2   1   7  716.93   40.60
   2   1   7  666.53   40.80
   2   1   7  631.04   41.90
   2   1   7  715.13   40.70
   2   1   7  742.43   42.40
  -3  -1  -7  645.14   39.10
  -3  -1  -7  628.54   39.60
  -3  -1  -7  607.04   41.50
  -3  -1  -7  662.83   40.70
  -3  -1  -7  640.44   40.00
  -3  -1  -7  744.83   39.70
  -3  -1  -7  642.54   39.90
   3   1   7  585.44   38.50
   3   1   7  578.84   37.60
   3   1   7  643.04   37.10
   3   1   7  648.74   37.20
   3   1   7  659.33   37.60
  -4  -1  -7  118.09   16.80
  -4  -1  -7  126.59   14.80
  -4  -1  -7  122.69   15.00
  -4  -1  -7  130.99   16.00
  -4  -1  -7  114.09   16.70
  -4  -1  -7  130.29   23.20
  -4  -1  -7  113.99   21.20
   4   1   7  133.39   11.00
   4   1   7  108.49   10.20
   4   1   7  130.99   10.40
   4   1   7  143.39   14.70
  -5  -1  -7   48.70   11.30
  -5  -1  -7   72.69   13.60
  -5  -1  -7   67.49    9.50
   5   1   7   75.19    8.10
   5   1   7   51.19    6.90
   5  -2  -7   21.90    2.90
   4  -2  -7  149.88   11.00
   4  -2  -7  147.99   11.00
   4  -2  -7  145.29   10.60
   3  -2  -7   13.90   20.10
   3  -2  -7   33.10    6.10
   3  -2  -7   26.60    5.10
   3  -2  -7   39.60    6.70
  -3   2   7   24.70    8.20
  -3   2   7   30.60    5.20
   2  -2  -7  190.98   32.20
   2  -2  -7  273.87   15.10
   2  -2  -7  212.28   25.30
   2  -2  -7  250.57   18.00
   2  -2  -7  250.97   42.00
   2  -2  -7  242.18   16.70
   2  -2  -7  288.37   18.10
   2  -2  -7  255.17   19.60
  -2   2   7  261.67   15.50
  -2   2   7  258.97   17.30
  -2   2   7  279.47   15.90
  -2   2   7  240.98   15.70
  -2   2   7  283.27   16.20
   1  -2  -7  262.17   14.00
   1  -2  -7  217.58   20.10
  -1   2   7  232.58   15.50
  -1   2   7  256.27   14.40
  -1   2   7  226.38   14.50
  -1   2   7  243.18   14.50
  -1   2   7  265.07   14.50
  -1   2   7  241.98   14.90
  -1   2   7  231.98   14.30
   0  -2  -7 2629.64  153.38
   0   2   7 2738.43  151.78
   0   2   7 2573.54  150.68
   0   2   7 2658.93  151.68
   0   2   7 2881.51  150.98
   0   2   7 2729.83  150.98
   0   2   7 2814.72  150.88
   0   2   7 2633.84  150.88
  -1  -2  -7  618.64   38.50
  -1  -2  -7  540.45   38.80
  -1  -2  -7  610.94   37.10
  -1  -2  -7  554.04   38.50
  -1  -2  -7  565.74   37.20
   1   2   7  622.24   35.60
   1   2   7  630.14   35.40
   1   2   7  642.04   34.90
   1   2   7  658.93   34.80
   1   2   7  654.93   34.70
   1   2   7  597.54   35.20
   1   2   7  620.34   34.70
  -2  -2  -7 1048.50   60.39
  -2  -2  -7 1092.69   60.09
  -2  -2  -7 1050.89   61.39
  -2  -2  -7 1012.60   60.09
  -2  -2  -7  952.40   60.69
  -2  -2  -7  871.31   78.99
  -2  -2  -7 1052.09   60.19
   2   2   7 1069.89   58.19
   2   2   7 1093.29   58.19
  -3  -2  -7  554.34   33.20
  -3  -2  -7  538.95   33.90
  -3  -2  -7  492.85   36.70
  -3  -2  -7  534.65   34.60
  -3  -2  -7  551.04   33.40
  -3  -2  -7  530.15   33.70
  -3  -2  -7  532.95   33.80
   3   2   7  526.05   31.10
   3   2   7  546.95   31.40
   3   2   7  469.25   31.40
  -4  -2  -7   45.90   16.70
  -4  -2  -7   47.40    9.50
  -4  -2  -7   51.99    9.70
  -4  -2  -7   40.60    8.40
  -4  -2  -7   34.70   12.70
  -4  -2  -7   48.20    8.60
  -4  -2  -7   42.30    9.90
   4   2   7   50.99    8.20
   4   2   7   39.30    5.80
   4   2   7   60.69   11.00
   4   2   7   46.00    7.50
  -5  -2  -7  157.48   15.20
  -5  -2  -7  137.99   16.50
  -5  -2  -7  136.39   17.90
  -5  -2  -7  143.49   16.30
   5   2   7  139.39   12.00
   5   2   7  118.09   11.00
   5  -3  -7    9.00    2.30
   5  -3  -7    5.80    2.30
   4  -3  -7   72.19    7.10
   4  -3  -7   61.39    7.90
   3  -3  -7  105.69   10.40
   3  -3  -7  109.59    8.90
   3  -3  -7   61.29   16.80
   3  -3  -7   94.49    9.30
  -3   3   7   91.39   12.10
  -3   3   7  106.19    8.80
  -3   3   7   90.19   12.20
  -3   3   7   79.49   10.50
  -3   3   7  100.69   15.40
   2  -3  -7    6.20    4.30
   2  -3  -7    4.90    4.00
   2  -3  -7   12.00    6.40
   2  -3  -7   25.60   16.60
   2  -3  -7    6.80    4.70
   2  -3  -7    8.70   20.50
   2  -3  -7    7.50    7.70
  -2   3   7    4.10    3.60
  -2   3   7    8.70    3.00
  -2   3   7    5.50    3.50
  -2   3   7    9.70    3.70
  -2   3   7    6.30    2.30
  -2   3   7    6.40    3.10
   1  -3  -7  249.18   19.70
   1  -3  -7  235.98   17.20
  -1   3   7  243.08   16.00
  -1   3   7  255.27   15.60
  -1   3   7  253.07   14.90
  -1   3   7  267.97   15.10
  -1   3   7  248.48   15.00
  -1   3   7  260.27   15.30
  -1   3   7  258.87   15.10
   0  -3  -7  632.24   39.60
   0   3   7  610.54   36.20
   0   3   7  596.84   36.80
   0   3   7  680.63   36.20
   0   3   7  629.54   36.10
   0   3   7  647.64   36.40
   0   3   7  675.93   36.10
   0   3   7  632.94   37.00
  -1  -3  -7  633.94   38.10
  -1  -3  -7  535.95   37.60
  -1  -3  -7  653.13   39.40
  -1  -3  -7  574.94   39.00
   1   3   7  634.04   36.30
   1   3   7  618.94   35.60
   1   3   7  638.24   36.60
   1   3   7  655.53   35.60
   1   3   7  653.03   36.00
   1   3   7  661.33   35.70
   1   3   7  634.84   35.80
  -2  -3  -7  226.18   16.50
  -2  -3  -7  195.58   20.10
  -2  -3  -7  232.88   18.80
  -2  -3  -7  226.18   17.00
  -2  -3  -7  211.78   18.40
  -2  -3  -7  232.08   18.10
   2   3   7  178.18   17.60
   2   3   7  232.98   13.80
   2   3   7  230.08   13.60
  -3  -3  -7  344.87   23.90
  -3  -3  -7  356.46   25.00
  -3  -3  -7  356.56   24.10
  -3  -3  -7  345.97   32.50
  -3  -3  -7  355.86   25.20
  -3  -3  -7  323.77   25.20
  -3  -3  -7  375.66   23.50
   3   3   7  336.47   22.10
   3   3   7  337.67   23.50
   3   3   7  347.77   21.40
   3   3   7  320.27   22.00
   3   3   7  338.27   21.20
  -4  -3  -7  171.68   16.60
  -4  -3  -7  155.98   17.10
  -4  -3  -7  164.88   17.90
  -4  -3  -7  132.49   21.50
  -4  -3  -7  174.38   18.80
   4   3   7  170.08   13.60
   4   3   7  168.08   12.40
   4   3   7  156.98   12.60
   4   3   7  161.68   12.70
   4   3   7  137.69   11.40
  -5  -3  -7   90.99   16.60
  -5  -3  -7   84.39   11.50
  -5  -3  -7  102.69   13.80
  -5  -3  -7  102.59   15.70
   5   3   7   92.49    9.50
   4  -4  -7    9.50    4.10
   4  -4  -7    5.10    3.10
   4  -4  -7   10.80    5.00
  -4   4   7    4.00    9.00
   3  -4  -7   17.10    4.10
   3  -4  -7   12.10    5.20
   3  -4  -7   15.60    6.70
   3  -4  -7   11.00    3.70
   3  -4  -7   15.60    6.60
  -3   4   7    7.30    8.30
  -3   4   7   11.80    4.80
  -3   4   7   12.20    3.80
   2  -4  -7    2.80    5.70
   2  -4  -7   21.40   15.10
   2  -4  -7   -0.20    4.10
   2  -4  -7    2.00    4.10
   2  -4  -7    2.70    4.80
   2  -4  -7    4.10    7.70
  -2   4   7   -2.70    6.10
  -2   4   7   -2.00    4.40
  -2   4   7    2.10    3.50
  -2   4   7   -3.00    4.00
  -2   4   7    2.70    2.10
  -2   4   7    2.40    3.20
  -2   4   7   -0.80    3.40
   1  -4  -7   22.30    6.60
   1  -4  -7   38.60   21.00
   1  -4  -7   21.20    4.20
   1  -4  -7   27.70   14.80
  -1   4   7   25.90    3.70
  -1   4   7   26.70    4.60
  -1   4   7   24.50    4.50
  -1   4   7   31.70    5.30
  -1   4   7   33.50    4.60
  -1   4   7   26.50    4.40
   0  -4  -7   58.79   11.80
   0   4   7   60.29    6.10
   0   4   7   73.99    5.60
   0   4   7   68.29    5.60
   0   4   7   62.89    5.20
   0   4   7   53.29    6.30
   0   4   7   65.69    5.20
   0   4   7   66.09    5.20
  -1  -4  -7    6.90    5.90
  -1  -4  -7   16.00    8.10
  -1  -4  -7    2.50    3.10
  -1  -4  -7    1.60    6.40
  -1  -4  -7    8.20    8.20
  -1  -4  -7   -2.70    5.40
   1   4   7    1.70    2.80
   1   4   7    7.40    3.50
   1   4   7    4.70    2.00
   1   4   7    5.00    2.50
   1   4   7    5.70    2.20
   1   4   7    3.90    2.60
  -2  -4  -7   35.20    7.60
  -2  -4  -7   32.30    5.80
  -2  -4  -7   37.50    8.10
  -2  -4  -7   29.70    6.10
  -2  -4  -7   32.10    8.30
  -2  -4  -7   41.80   11.00
   2   4   7   47.00    9.60
   2   4   7   38.00    5.50
   2   4   7   47.70    5.50
   2   4   7   27.30    5.50
   2   4   7   43.10    7.00
   2   4   7   49.00    8.00
  -3  -4  -7  157.78   16.00
  -3  -4  -7  127.59   15.60
  -3  -4  -7  128.59   16.30
  -3  -4  -7  132.49   14.50
  -3  -4  -7  151.88   13.80
  -3  -4  -7  162.08   18.40
   3   4   7  142.59   13.00
   3   4   7  154.48   11.50
   3   4   7  115.29   20.80
   3   4   7  110.99   11.50
   3   4   7  130.89   12.40
  -4  -4  -7  213.48   19.60
  -4  -4  -7  224.48   18.80
  -4  -4  -7  229.88   20.50
  -4  -4  -7  251.77   22.70
  -4  -4  -7  242.38   21.40
  -4  -4  -7  257.97   24.10
   4   4   7  230.08   16.30
   4   4   7  227.08   15.70
   4   4   7  232.38   16.10
   4   4   7  181.08   14.50
  -5  -4  -7    6.40    9.90
  -5  -4  -7    3.20    9.80
  -5  -4  -7   18.40    9.40
  -5  -4  -7   -7.60   13.70
  -5  -4  -7    2.10    8.60
   5   4   7   16.80    6.00
   5   4   7    3.90    3.10
   5   4   7   12.90    4.60
   4  -5  -7   16.70    3.10
   4  -5  -7   12.00    3.60
   4  -5  -7   14.50    4.20
  -4   5   7   -5.80    8.90
   3  -5  -7   20.50    5.80
   3  -5  -7   16.50    3.90
   3  -5  -7   22.70    5.30
  -3   5   7    8.40    7.40
  -3   5   7   13.10    5.80
  -3   5   7   17.90    5.20
   2  -5  -7    4.70   16.20
   2  -5  -7    0.80    8.80
   2  -5  -7   18.00    7.20
   2  -5  -7    4.20    4.40
   2  -5  -7    5.60    4.20
   2  -5  -7    1.60    7.80
   2  -5  -7   10.20    5.70
  -2   5   7    9.20    4.40
  -2   5   7   11.30    2.70
  -2   5   7   11.60    4.50
  -2   5   7    8.80    6.20
  -2   5   7    4.00    3.70
  -2   5   7    7.40    3.70
   1  -5  -7  130.79   19.00
   1  -5  -7  120.09   15.60
   1  -5  -7  118.19   13.20
   1  -5  -7  112.59   10.80
   1  -5  -7   90.59   11.40
  -1   5   7  116.69    8.70
  -1   5   7  113.99    8.50
  -1   5   7  118.29    9.20
  -1   5   7  112.99    9.50
  -1   5   7  107.79    9.20
   0  -5  -7   10.80    3.90
   0  -5  -7   10.20    6.30
   0   5   7   12.60    3.10
   0   5   7   13.20    2.40
   0   5   7   22.80    4.10
   0   5   7   13.50    2.40
   0   5   7   15.60    2.90
   0   5   7   17.80    3.30
   0   5   7   15.70    2.90
  -1  -5  -7  170.48   16.30
  -1  -5  -7  152.68   16.10
  -1  -5  -7  129.79   16.10
  -1  -5  -7  162.48   15.50
   1   5   7  182.98   11.50
   1   5   7  137.99   15.10
   1   5   7  175.98   11.20
   1   5   7  168.28   11.80
   1   5   7  176.98   11.70
   1   5   7  171.68   11.80
   1   5   7  166.08   10.90
   1   5   7  186.08   10.80
  -2  -5  -7  194.38   19.90
  -2  -5  -7  219.88   16.60
  -2  -5  -7  205.58   17.80
  -2  -5  -7  191.78   16.60
  -2  -5  -7  220.98   18.00
  -2  -5  -7  210.68   18.60
   2   5   7  191.98   16.60
   2   5   7  228.58   16.50
   2   5   7  212.88   15.80
   2   5   7  217.08   13.80
   2   5   7  227.08   17.60
  -3  -5  -7  663.63   40.20
  -3  -5  -7  647.14   39.60
  -3  -5  -7  644.64   40.80
  -3  -5  -7  654.73   41.90
  -3  -5  -7  633.54   40.30
  -3  -5  -7  637.44   41.40
   3   5   7  685.53   39.60
   3   5   7  619.84   38.70
   3   5   7  577.14   37.90
   3   5   7  692.03   42.10
   3   5   7  679.23   38.50
  -4  -5  -7  282.17   23.00
  -4  -5  -7  275.07   21.20
  -4  -5  -7  238.88   26.40
  -4  -5  -7  279.07   29.50
  -4  -5  -7  267.87   23.70
   4   5   7  291.17   18.70
   4   5   7  296.47   18.10
   4   5   7  239.58   17.20
   4   5   7  267.37   18.50
  -5  -5  -7   -4.10   10.70
  -5  -5  -7    4.40    8.90
  -5  -5  -7   20.10    8.30
   5   5   7    9.20    4.10
   5   5   7    8.50    4.00
   5   5   7    9.40    3.00
   5   5   7   21.40    4.80
   4  -6  -7   50.79    5.60
   4  -6  -7   49.40    5.90
   4  -6  -7   44.20    5.10
  -4   6   7   34.50    9.00
  -4   6   7   35.20    8.00
   3  -6  -7  230.48   14.30
   3  -6  -7  217.48   17.20
   3  -6  -7  206.88   14.90
   3  -6  -7  244.38   15.20
  -3   6   7  216.68   18.10
  -3   6   7  215.58   16.20
  -3   6   7  229.68   16.60
  -3   6   7  165.28   20.40
   2  -6  -7  127.39   10.50
   2  -6  -7   94.99   13.50
   2  -6  -7  116.19   14.20
   2  -6  -7  114.99   12.40
   2  -6  -7  137.49   14.80
   2  -6  -7  118.59   20.70
  -2   6   7  131.49    9.90
  -2   6   7  124.89   11.00
  -2   6   7  132.89   10.00
  -2   6   7  124.29   13.80
   1  -6  -7  280.07   21.20
   1  -6  -7  281.27   19.10
   1  -6  -7  285.17   19.60
  -1   6   7  265.77   18.20
  -1   6   7  299.37   19.20
  -1   6   7  287.17   17.00
  -1   6   7  246.48   21.20
  -1   6   7  267.37   17.10
  -1   6   7  265.67   17.60
  -1   6   7  286.67   17.60
   0  -6  -7  917.71   58.89
   0  -6  -7 1084.49   59.79
   0  -6  -7 1147.39   63.59
   0  -6  -7  899.41   59.39
   0  -6  -7  993.70   60.29
   0   6   7 1006.00   57.29
   0   6   7 1064.29   57.89
   0   6   7 1086.89   57.49
   0   6   7 1008.80   58.59
   0   6   7 1016.90   57.89
   0   6   7  991.00   58.39
   0   6   7 1026.70   58.49
   0   6   7 1047.60   59.19
   0   6   7  931.51   57.59
  -1  -6  -7 1133.49   72.19
  -1  -6  -7 1234.88   70.89
  -1  -6  -7 1395.76   74.09
   1   6   7 1209.08   69.49
   1   6   7 1212.68   70.09
   1   6   7 1318.67   69.79
   1   6   7 1238.18   70.79
   1   6   7 1216.28   70.19
   1   6   7 1259.97   69.79
   1   6   7 1245.08   70.19
   1   6   7 1128.39   70.69
   1   6   7 1278.47   70.69
   1   6   7 1168.88   71.69
  -2  -6  -7  381.96   27.80
  -2  -6  -7  421.56   26.80
  -2  -6  -7  401.56   26.20
  -2  -6  -7  379.96   26.50
  -2  -6  -7  331.37   33.00
  -2  -6  -7  399.56   27.80
   2   6   7  415.06   28.70
   2   6   7  411.76   26.40
   2   6   7  438.56   27.10
   2   6   7  379.26   25.70
   2   6   7  426.86   26.70
  -3  -6  -7    5.80    9.30
  -3  -6  -7    6.40    7.40
  -3  -6  -7   11.50   10.10
  -3  -6  -7    8.30    7.80
  -3  -6  -7    3.50    5.90
   3   6   7    2.00    5.10
   3   6   7    4.00    5.50
   3   6   7   16.90   10.70
  -4  -6  -7   86.89   12.80
  -4  -6  -7   90.39   15.40
  -4  -6  -7  103.59   15.40
  -4  -6  -7   76.29   12.10
  -4  -6  -7  112.99   14.60
   4   6   7   91.79   10.60
   4   6   7  100.29   10.90
   4   6   7   73.29   20.20
   4   6   7  104.69    9.40
  -5  -6  -7   80.99   11.90
  -5  -6  -7   63.69    8.70
   5   6   7   47.10    7.50
   4  -7  -7   80.09    6.70
  -4   7   7   77.89   13.30
  -4   7   7   72.59    8.90
   3  -7  -7  215.48   15.00
   3  -7  -7  233.98   14.50
   3  -7  -7  234.68   15.30
  -3   7   7  207.98   16.90
  -3   7   7  226.28   16.20
   2  -7  -7  178.48   17.70
   2  -7  -7  212.88   15.00
   2  -7  -7  238.48   16.70
   2  -7  -7  213.08   16.30
   2  -7  -7  188.18   13.90
  -2   7   7  183.28   23.50
  -2   7   7  203.78   14.50
  -2   7   7  216.08   14.30
  -2   7   7  183.88   19.00
  -2   7   7  206.18   16.40
  -2   7   7  184.48   18.30
  -2   7   7  204.88   14.70
   1  -7  -7  252.17   20.50
   1  -7  -7  322.57   21.30
   1  -7  -7  307.57   21.10
   1  -7  -7  350.46   22.20
   1  -7  -7  258.57   23.40
  -1   7   7  321.07   19.90
  -1   7   7  302.67   20.70
  -1   7   7  339.27   19.00
  -1   7   7  304.07   19.30
  -1   7   7  276.37   20.80
  -1   7   7  348.77   20.40
  -1   7   7  292.07   21.90
   0  -7  -7  149.49   15.10
   0  -7  -7  227.58   26.00
[truncated: 3,393,548 more chars]
